# Supplementary material for: Structural Disorder Provides Increased Adaptability for Vesicle Trafficking Pathways
Source: PLoS Comput Biol. 2013 Jul 18;9(7):e1003144. doi: 10.1371/journal.pcbi.1003144 (PMC3715437; doi:10.1371/journal.pcbi.1003144)
Supplement: Table S1 — Vescile trafficking-related human proteins. All human proteins related to vesicle trafficking, with various measures of predicted protein disorder. (XLS) [file pcbi.1003144.s001.xls]

## Sheet: Stats human proteins
PROTEIN NAME	PROTEIN ACCESSION	Disordered residues	Ordered residues	Total number of residues	Long Disordered Regions (>= 30 aa)	Long Disordered Regions (>= 50 aa)	Long Disordered Regions (>= 100 aa)	Residues in Long Diosrdered Regions (>=30)	Residues in Long Diosrdered Regions (>=50)	Residues in Long Diosrdered Regions (>=100)	Binding Regions	Residues in Binding Regions	% Disordered residues	%Residues in Long Disordered Regions (>=30aa)	%Residues in Long Disordered Regions (>=50aa)	%Residues in Long Disordered Regions (>=100aa)	%Residues in Binding Regions	FUNCTIONAL CLASSIFICATION	SYSTEM	Membrane residues	Number of domains	Number of families	Number of Motifs	Number of repeats
AP-4 complex subunit mu-1	O00189	29	424	453	0	0	0	0	0	0	2	14	6.40177	0	0	0	3.09051	ADAPTOR/SORTING	CLATHRIN	0	1	1	0	0
AP-3 complex subunit beta-1	O00203	254	840	1094	1	1	1	172	172	172	8	82	23.2176	15.7221	15.7221	15.7221	7.49543	ADAPTOR/SORTING	CLATHRIN	0	0	1	0	0
HIP1 (Huntingtin-interacting protein 1)	O00291	221	816	1037	0	0	0	0	0	0	7	66	21.3115	0	0	0	6.36451	ADAPTOR/SORTING	CLATHRIN	0	1	1	0	0
FCH domain only protein 1	O14526	423	466	889	3	2	1	363	329	253	12	289	47.5816	40.8324	37.0079	28.4589	32.5084	ADAPTOR/SORTING	CLATHRIN	0	1	1	0	0
AP-3 complex subunit delta-1	O14617	340	813	1153	1	1	1	304	304	304	10	154	29.4883	26.366	26.366	26.366	13.3565	ADAPTOR/SORTING	CLATHRIN	0	0	3	0	0
HRS (Hepatocyte growth factor-regulated tyrosine kinase substrate)	O14964	434	343	777	4	3	1	360	317	190	12	242	55.8559	46.332	40.7979	24.453	31.1454	ADAPTOR/SORTING	CLATHRIN	0	2	1	0	0
AP-1 complex subunit gamma-1	O43747	85	737	822	1	0	0	41	0	0	3	40	10.3406	4.98783	0	0	4.86618	ADAPTOR/SORTING	CLATHRIN	0	1	1	0	0
Hip1R (Huntingtin-interacting protein 1-related protein)	O75146	288	780	1068	2	0	0	75	0	0	10	103	26.9663	7.02247	0	0	9.64419	ADAPTOR/SORTING	CLATHRIN	0	1	1	0	0
DAB1	O75553	302	286	588	3	2	1	196	166	107	10	209	51.3605	33.3333	28.2313	18.1973	35.5442	ADAPTOR/SORTING	CLATHRIN	0	1	0	0	0
AP-2 complex subunit alpha-2	O94973	87	852	939	1	1	0	62	62	0	3	28	9.26518	6.60277	6.60277	0	2.9819	ADAPTOR/SORTING	CLATHRIN	0	1	2	0	0
Epsin-2	O95208	478	163	641	4	4	1	416	416	195	14	333	74.571	64.8986	64.8986	30.4212	51.9501	ADAPTOR/SORTING	CLATHRIN	0	1	0	0	0
AP-2 complex subunit alpha-1	O95782	144	833	977	2	2	0	131	131	0	4	84	14.739	13.4084	13.4084	0	8.59775	ADAPTOR/SORTING	CLATHRIN	0	1	2	0	0
Beta-arrestin-2	P32121	64	345	409	0	0	0	0	0	0	1	10	15.6479	0	0	0	2.44499	ADAPTOR/SORTING	CLATHRIN	0	2	0	0	0
Epidermal growth factor receptor substrate 15 (EPS15)	P42566	439	457	896	4	3	1	321	287	135	14	207	48.9955	35.8259	32.0312	15.067	23.1027	ADAPTOR/SORTING	CLATHRIN	0	0	3	0	0
Beta-arrestin-1	P49407	90	328	418	1	0	0	32	0	0	4	49	21.5311	7.6555	0	0	11.7225	ADAPTOR/SORTING	CLATHRIN	0	2	0	0	0
NUMB	P49757	399	252	651	5	3	0	300	236	0	13	244	61.2903	46.0829	36.2519	0	37.4808	ADAPTOR/SORTING	CLATHRIN	0	1	1	0	0
AP-3 complex subunit mu-2	P53677	19	399	418	0	0	0	0	0	0	1	9	4.54545	0	0	0	2.15311	ADAPTOR/SORTING	CLATHRIN	0	1	1	0	0
AP-2 complex subunit sigma	P53680	0	142	142	0	0	0	0	0	0	0	0	0	0	0	0	0	ADAPTOR/SORTING	CLATHRIN	0	1	0	0	0
AP-1 complex subunit sigma-2	P56377	0	157	157	0	0	0	0	0	0	0	0	0	0	0	0	0	ADAPTOR/SORTING	CLATHRIN	0	1	0	0	0
AP-3 complex subunit sigma-2	P59780	0	193	193	0	0	0	0	0	0	0	0	0	0	0	0	0	ADAPTOR/SORTING	CLATHRIN	0	1	0	0	0
AP-1 complex subunit sigma-1A	P61966	0	158	158	0	0	0	0	0	0	0	0	0	0	0	0	0	ADAPTOR/SORTING	CLATHRIN	0	1	0	0	0
AP-2 complex subunit beta	P63010	39	898	937	0	0	0	0	0	0	1	12	4.16222	0	0	0	1.28068	ADAPTOR/SORTING	CLATHRIN	0	2	1	0	0
DAB2	P98082	571	199	770	6	1	1	430	247	247	24	383	74.1558	55.8442	32.0779	32.0779	49.7403	ADAPTOR/SORTING	CLATHRIN	0	1	0	0	0
FCH domain only protein 2	Q0JRZ9	280	530	810	3	3	0	199	199	0	12	158	34.5679	24.5679	24.5679	0	19.5062	ADAPTOR/SORTING	CLATHRIN	0	1	1	0	0
AP-1 complex subunit beta-1	Q10567	73	876	949	1	0	0	42	0	0	2	38	7.69231	4.42571	0	0	4.00421	ADAPTOR/SORTING	CLATHRIN	0	2	1	0	0
AP-3 complex subunit beta-2	Q13367	261	821	1082	1	1	1	200	200	200	7	96	24.122	18.4843	18.4843	18.4843	8.87246	ADAPTOR/SORTING	CLATHRIN	0	0	1	0	0
AP180/PICALM/SNAP91	Q13492	184	468	652	1	0	0	33	0	0	6	59	28.2209	5.06135	0	0	9.04908	ADAPTOR/SORTING	CLATHRIN	0	1	0	0	0
epsinR(enthoprotin, CLINT1, Epsin4, Clathrin interactor 1)	Q14677	351	274	625	3	1	1	205	124	124	13	176	56.16	32.8	19.84	19.84	28.16	ADAPTOR/SORTING	CLATHRIN	0	1	0	0	0
Intersectin-1 (ITSN1)	Q15811	489	1232	1721	5	2	1	303	209	123	14	165	28.4137	17.606	12.1441	7.14701	9.58745	ADAPTOR/SORTING	CLATHRIN	0	8	2	0	0
Low density lipoprotein receptor adapter protein 1 ( LDLRAP1, ARH)	Q5SW96	83	225	308	0	0	0	0	0	0	3	43	26.9481	0	0	0	13.961	ADAPTOR/SORTING	CLATHRIN	0	1	0	0	0
Adaptin ear-binding coat-associated protein 1 (NECAP1)	Q8NC96	128	147	275	1	1	1	106	106	106	6	72	46.5455	38.5455	38.5455	38.5455	26.1818	ADAPTOR/SORTING	CLATHRIN	0	0	1	0	0
Stonin-2	Q8WXE9	365	540	905	3	2	1	253	214	129	14	237	40.3315	27.9558	23.6464	14.2541	26.1878	ADAPTOR/SORTING	CLATHRIN	0	0	2	0	0
AP-3 complex subunit sigma-1	Q92572	0	193	193	0	0	0	0	0	0	0	0	0	0	0	0	0	ADAPTOR/SORTING	CLATHRIN	0	1	0	0	0
CIN85 (SH3KBP1)	Q96B97	444	221	665	2	1	1	366	324	324	15	308	66.7669	55.0376	48.7218	48.7218	46.3158	ADAPTOR/SORTING	CLATHRIN	0	3	0	0	0
AP-2 complex subunit mu	Q96CW1	21	414	435	0	0	0	0	0	0	1	6	4.82759	0	0	0	1.37931	ADAPTOR/SORTING	CLATHRIN	0	1	1	0	0
AP-1 complex subunit sigma-3	Q96PC3	0	154	154	0	0	0	0	0	0	0	0	0	0	0	0	0	ADAPTOR/SORTING	CLATHRIN	0	1	0	0	0
SH3-containing GRB2-like protein 3-interacting protein 1 (SGIP)	Q9BQI5	519	309	828	5	4	1	480	434	222	14	332	62.6812	57.971	52.4155	26.8116	40.0966	ADAPTOR/SORTING	CLATHRIN	0	1	0	0	0
AP-1 complex subunit mu-1	Q9BXS5	9	414	423	0	0	0	0	0	0	0	0	2.12766	0	0	0	0	ADAPTOR/SORTING	CLATHRIN	0	1	1	0	0
Epsin-3	Q9H201	432	200	632	5	3	1	394	317	191	12	329	68.3544	62.3418	50.1582	30.2215	52.057	ADAPTOR/SORTING	CLATHRIN	0	1	0	2	0
Adaptin ear-binding coat-associated protein 2 (NECAP2)	Q9NVZ3	121	142	263	1	1	1	101	101	101	6	95	46.0076	38.403	38.403	38.403	36.1217	ADAPTOR/SORTING	CLATHRIN	0	0	1	0	0
ADP-ribosylation factor-binding protein GGA3	Q9NZ52	287	436	723	3	0	0	122	0	0	10	173	39.6957	16.8741	0	0	23.9281	ADAPTOR/SORTING	CLATHRIN	0	2	1	0	0
Intersectin-2 (ITSN2)	Q9NZM3	364	1333	1697	2	2	0	146	146	0	9	94	21.4496	8.60342	8.60342	0	5.53919	ADAPTOR/SORTING	CLATHRIN	0	7	2	0	0
ADP-ribosylation factor-binding protein GGA2	Q9UJY4	128	485	613	2	0	0	63	0	0	7	71	20.8809	10.2773	0	0	11.5824	ADAPTOR/SORTING	CLATHRIN	0	2	1	0	0
ADP-ribosylation factor-binding protein GGA1	Q9UJY5	299	340	639	1	1	1	195	195	195	12	219	46.7919	30.5164	30.5164	30.5164	34.2723	ADAPTOR/SORTING	CLATHRIN	0	2	1	0	0
AP-4 complex subunit epsilon-1	Q9UPM8	102	1035	1137	1	0	0	43	0	0	3	44	8.97098	3.78188	0	0	3.86983	ADAPTOR/SORTING	CLATHRIN	0	0	2	0	0
AP-3 complex subunit mu-1	Q9Y2T2	8	410	418	0	0	0	0	0	0	0	0	1.91388	0	0	0	0	ADAPTOR/SORTING	CLATHRIN	0	1	1	0	0
AP-4 complex subunit sigma-1	Q9Y587	0	144	144	0	0	0	0	0	0	0	0	0	0	0	0	0	ADAPTOR/SORTING	CLATHRIN	0	1	0	0	0
Sorting nexin-9 (SNX9)	Q9Y5X1	163	432	595	1	1	1	119	119	119	7	105	27.395	20	20	20	17.6471	ADAPTOR/SORTING	CLATHRIN	0	3	0	0	0
AP-4 complex subunit beta-1	Q9Y6B7	17	722	739	0	0	0	0	0	0	0	0	2.30041	0	0	0	0	ADAPTOR/SORTING	CLATHRIN	0	1	1	0	0
Epsin-1	Q9Y6I3	448	128	576	1	1	1	435	435	435	11	365	77.7778	75.5208	75.5208	75.5208	63.3681	ADAPTOR/SORTING	CLATHRIN	0	1	0	2	0
Stonin-1	Q9Y6Q2	153	582	735	0	0	0	0	0	0	5	66	20.8163	0	0	0	8.97959	ADAPTOR/SORTING	CLATHRIN	0	0	1	0	0
AP-1 complex subunit mu-2	Q9Y6Q5	3	420	423	0	0	0	0	0	0	0	0	0.70922	0	0	0	0	ADAPTOR/SORTING	CLATHRIN	0	1	1	0	0
COPD (Coatomer subunit delta)	P48444	131	380	511	3	0	0	105	0	0	4	76	25.636	20.5479	0	0	14.8728	ADAPTOR/SORTING	COPI SYSTEM	0	1	1	0	0
Coatomer subunit beta	P53618	39	914	953	0	0	0	0	0	0	1	7	4.09234	0	0	0	0.734523	ADAPTOR/SORTING	COPI SYSTEM	0	0	2	0	0
COPZ1 (Coatomer subunit zeta-1)	P61923	0	177	177	0	0	0	0	0	0	0	0	0	0	0	0	0	ADAPTOR/SORTING	COPI SYSTEM	0	1	0	0	0
COPZ2 (Coatomer subunit zeta-2)	Q9P299	34	176	210	1	0	0	34	0	0	0	0	16.1905	16.1905	0	0	0	ADAPTOR/SORTING	COPI SYSTEM	0	1	0	0	0
COPG2 (Coatomer subunit gamma-2)	Q9UBF2	25	846	871	0	0	0	0	0	0	0	0	2.87026	0	0	0	0	ADAPTOR/SORTING	COPI SYSTEM	0	1	1	0	0
COPG1 (Coatomer subunit gamma-1)	Q9Y678	56	818	874	0	0	0	0	0	0	1	8	6.40732	0	0	0	0.915332	ADAPTOR/SORTING	COPI SYSTEM	0	1	1	0	0
Protein transport protein Sec24D	O94855	300	732	1032	1	1	1	287	287	287	5	253	29.0698	27.8101	27.8101	27.8101	24.5155	ADAPTOR/SORTING	COPII SYSTEM	0	5	0	0	0
Protein transport protein Sec24A	O95486	373	720	1093	1	1	1	331	331	331	7	281	34.1263	30.2836	30.2836	30.2836	25.7091	ADAPTOR/SORTING	COPII SYSTEM	0	5	0	0	0
Protein transport protein Sec24B	O95487	441	827	1268	3	3	1	322	322	204	12	266	34.7792	25.3943	25.3943	16.0883	20.9779	ADAPTOR/SORTING	COPII SYSTEM	0	5	0	0	0
Protein transport protein Sec24C	P53992	374	720	1094	1	1	1	350	350	350	6	307	34.1865	31.9927	31.9927	31.9927	28.0622	ADAPTOR/SORTING	COPII SYSTEM	0	5	0	0	0
Protein transport protein Sec23A	Q15436	38	727	765	0	0	0	0	0	0	2	22	4.96732	0	0	0	2.87582	ADAPTOR/SORTING	COPII SYSTEM	0	5	0	0	0
Protein transport protein Sec23B	Q15437	36	731	767	0	0	0	0	0	0	2	16	4.69361	0	0	0	2.08605	ADAPTOR/SORTING	COPII SYSTEM	0	5	0	0	0
Clathrin light chain A	P09496	149	99	248	3	1	0	131	57	0	3	111	60.0806	52.8226	22.9839	0	44.7581	COAT	CLATHRIN	0	0	1	0	0
Clathrin light chain B	P09497	171	58	229	1	1	1	157	157	157	4	120	74.6725	68.559	68.559	68.559	52.4017	COAT	CLATHRIN	0	0	1	0	0
Clathrin heavy chain 2	P53675	0	1640	1640	0	0	0	0	0	0	0	0	0	0	0	0	0	COAT	CLATHRIN	0	2	7	0	2
Clathrin heavy chain 1	Q00610	18	1657	1675	0	0	0	0	0	0	0	0	1.07463	0	0	0	0	COAT	CLATHRIN	0	2	7	0	3
COPE (Coatomer subunit epsilon)	O14579	18	290	308	0	0	0	0	0	0	0	0	5.84416	0	0	0	0	COAT	COPI SYSTEM	0	0	1	0	0
COPB2 (Coatomer subunit beta')	P35606	83	823	906	1	0	0	44	0	0	3	46	9.16115	4.85651	0	0	5.07726	COAT	COPI SYSTEM	0	0	1	0	5
COPA (Coatomer subunit alpha)	P53621	113	1111	1224	1	1	0	55	55	0	5	86	9.23203	4.49346	4.49346	0	7.02614	COAT	COPI SYSTEM	0	0	2	0	6
Protein transport protein Sec31A	O94979	410	810	1220	1	1	1	332	332	332	12	311	33.6066	27.2131	27.2131	27.2131	25.4918	COAT	COPII SYSTEM	0	1	0	0	1
Protein SEC13 homolog	P55735	21	301	322	0	0	0	0	0	0	0	0	6.52174	0	0	0	0	COAT	COPII SYSTEM	0	0	0	0	6
Protein transport protein Sec31B	Q9NQW1	323	856	1179	3	3	2	267	267	213	9	221	27.3961	22.6463	22.6463	18.0662	18.7447	COAT	COPII SYSTEM	0	0	0	0	2
GAK (Cyclin-G-associated kinase)	O14976	518	793	1311	4	2	2	473	408	408	14	367	39.5118	36.0793	31.1213	31.1213	27.9939	ENZYME/ENZYME-INTERACTOR	CLATHRIN	0	2	1	0	0
Synaptojanin-2 (Synaptic inositol 1,4,5-trisphosphate 5-phosphatase 2)	O15056	470	1026	1496	4	4	2	439	439	332	16	365	31.4171	29.3449	29.3449	22.1925	24.3984	ENZYME/ENZYME-INTERACTOR	CLATHRIN	0	2	1	0	0
Synaptojanin-1 (Synaptic inositol 1,4,5-trisphosphate 5-phosphatase 1)	O43426	531	1042	1573	3	2	1	440	402	311	12	392	33.7572	27.972	25.5563	19.7711	24.9205	ENZYME/ENZYME-INTERACTOR	CLATHRIN	0	2	1	0	0
Putative tyrosine-protein phosphatase auxilin	O75061	413	500	913	1	1	1	374	374	374	10	293	45.2355	40.9639	40.9639	40.9639	32.092	ENZYME/ENZYME-INTERACTOR	CLATHRIN	0	1	1	0	0
Dynamin-2	P50570	203	667	870	1	1	1	131	131	131	9	106	23.3333	15.0575	15.0575	15.0575	12.1839	ENZYME/ENZYME-INTERACTOR	CLATHRIN	0	1	3	0	0
ADP-ribosylation factor 6 (Arf6)	P62330	0	175	175	0	0	0	0	0	0	0	0	0	0	0	0	0	ENZYME/ENZYME-INTERACTOR	CLATHRIN	0	1	0	0	0
Dynamin-1	Q05193	193	671	864	1	1	1	122	122	122	8	139	22.338	14.1204	14.1204	14.1204	16.088	ENZYME/ENZYME-INTERACTOR	CLATHRIN	0	1	3	0	0
Arf-GAP with coiled-coil, ANK repeat and PH domain-containing protein 1	Q15027	163	577	740	1	0	0	49	0	0	6	77	22.027	6.62162	0	0	10.4054	ENZYME/ENZYME-INTERACTOR	CLATHRIN	0	2	1	0	0
AAK1 (AP2-associated protein kinase 1)	Q2M2I8	557	404	961	2	2	1	379	379	320	18	372	57.9605	39.4381	39.4381	33.2986	38.7097	ENZYME/ENZYME-INTERACTOR	CLATHRIN	0	1	0	0	0
Dynamin-3	Q9UQ16	194	675	869	1	1	1	127	127	127	6	120	22.3245	14.6145	14.6145	14.6145	13.809	ENZYME/ENZYME-INTERACTOR	CLATHRIN	0	1	3	0	0
ADP-ribosylation factor 1 (Arf1)/ARF1 (ADP-ribosylation factor 1)	P84077	0	181	181	0	0	0	0	0	0	0	0	0	0	0	0	0	ENZYME/ENZYME-INTERACTOR	CLATHRIN/COPI SYSTEM	0	1	0	0	0
RAB6A (Ras-related protein Rab-6A)	P20340	29	179	208	0	0	0	0	0	0	1	9	13.9423	0	0	0	4.32692	ENZYME/ENZYME-INTERACTOR	COPI SYSTEM	0	1	0	0	0
ARFGAP2 (ADP-ribosylation factor GTPase-activating protein 2)	Q8N6H7	246	275	521	2	1	1	168	136	136	8	152	47.2169	32.2457	26.1036	26.1036	29.1747	ENZYME/ENZYME-INTERACTOR	COPI SYSTEM	0	1	0	0	0
ARFGAP1 (ADP-ribosylation factor GTPase-activating protein 1)	Q8N6T3	212	194	406	3	1	0	150	81	0	8	102	52.2167	36.9458	19.9507	0	25.1232	ENZYME/ENZYME-INTERACTOR	COPI SYSTEM	0	1	0	0	0
ARFGAP3 (ADP-ribosylation factor GTPase-activating protein 3)	Q9NP61	189	327	516	1	0	0	32	0	0	9	101	36.6279	6.20155	0	0	19.5736	ENZYME/ENZYME-INTERACTOR	COPI SYSTEM	0	1	0	0	0
GTP-binding protein SAR1a	Q9NR31	0	198	198	0	0	0	0	0	0	0	0	0	0	0	0	0	ENZYME/ENZYME-INTERACTOR	COPII SYSTEM	0	1	0	0	0
GTP-binding protein SAR1b	Q9Y6B6	0	198	198	0	0	0	0	0	0	0	0	0	0	0	0	0	ENZYME/ENZYME-INTERACTOR	COPII SYSTEM	0	1	0	0	0
Cog7 (Conserved oligomeric Golgi complex subunit 7)	P83436	17	753	770	0	0	0	0	0	0	0	0	2.20779	0	0	0	0	MULTISUBUNIT TETHERING COMPLEX	Cog	0	0	1	0	0
Cog2 (Conserved oligomeric Golgi complex subunit 2)	Q14746	63	675	738	0	0	0	0	0	0	2	19	8.53659	0	0	0	2.57453	MULTISUBUNIT TETHERING COMPLEX	Cog	0	0	2	0	0
Cog1 (Conserved oligomeric Golgi complex subunit 1)	Q8WTW3	114	866	980	1	0	0	37	0	0	5	48	11.6327	3.77551	0	0	4.89796	MULTISUBUNIT TETHERING COMPLEX	Cog	0	0	1	0	0
Cog3 (Conserved oligomeric Golgi complex subunit 3)	Q96JB2	55	773	828	0	0	0	0	0	0	2	18	6.64251	0	0	0	2.17391	MULTISUBUNIT TETHERING COMPLEX	Cog	0	0	0	0	0
Cog8 (Conserved oligomeric Golgi complex subunit 8)	Q96MW5	51	561	612	1	0	0	46	0	0	2	45	8.33333	7.51634	0	0	7.35294	MULTISUBUNIT TETHERING COMPLEX	Cog	0	0	1	0	0
Cog4 (Conserved oligomeric Golgi complex subunit 4)	Q9H9E3	20	765	785	0	0	0	0	0	0	0	0	2.54777	0	0	0	0	MULTISUBUNIT TETHERING COMPLEX	Cog	0	1	0	0	0
Cog5 (Conserved oligomeric Golgi complex subunit 5)	Q9UP83	65	774	839	1	0	0	33	0	0	2	15	7.74732	3.93325	0	0	1.78784	MULTISUBUNIT TETHERING COMPLEX	Cog	0	0	1	0	0
Cog6 (Conserved oligomeric Golgi complex subunit 6)	Q9Y2V7	32	625	657	0	0	0	0	0	0	1	9	4.87062	0	0	0	1.36986	MULTISUBUNIT TETHERING COMPLEX	Cog	0	1	0	0	0
Vps8 (Vacuolar protein sorting-associated protein 8)	Q8N3P4	128	1300	1428	1	0	0	33	0	0	4	61	8.96359	2.31092	0	0	4.27171	MULTISUBUNIT TETHERING COMPLEX	CORVET	0	1	0	0	0
Vps33A (Vacuolar protein sorting-associated protein 33A)	Q96AX1	26	570	596	0	0	0	0	0	0	0	0	4.36242	0	0	0	0	MULTISUBUNIT TETHERING COMPLEX	CORVET	0	0	1	0	0
Vps16 (Vacuolar protein sorting-associated protein 16)	Q9H269	18	821	839	0	0	0	0	0	0	0	0	2.14541	0	0	0	0	MULTISUBUNIT TETHERING COMPLEX	CORVET	0	0	2	0	0
Vps11/PEP5 (Vacuolar protein sorting-associated protein 11)	Q9H270	27	914	941	0	0	0	0	0	0	0	0	2.86929	0	0	0	0	MULTISUBUNIT TETHERING COMPLEX	CORVET	0	1	2	0	0
Vps18/PEP3 (Vacuolar protein sorting-associated protein 18)	Q9P253	45	928	973	0	0	0	0	0	0	0	0	4.62487	0	0	0	0	MULTISUBUNIT TETHERING COMPLEX	CORVET	0	0	2	0	0
EXOC5 (Exocyst complex component 5) (Sec10 hom)	O00471	13	695	708	0	0	0	0	0	0	1	7	1.83616	0	0	0	0.988701	MULTISUBUNIT TETHERING COMPLEX	Exocyst	0	0	1	0	0
EXOC3 (Exocyst complex component 3) (Sec6 hom)	O60645	38	718	756	0	0	0	0	0	0	1	8	5.02646	0	0	0	1.0582	MULTISUBUNIT TETHERING COMPLEX	Exocyst	0	0	1	0	0
EXOC8 (Exocyst complex component 8) (Exo84 hom)	Q8IYI6	131	594	725	1	0	0	45	0	0	5	65	18.069	6.2069	0	0	8.96552	MULTISUBUNIT TETHERING COMPLEX	Exocyst	0	0	1	0	0
EXOC6 (Exocyst complex component 6) (Sec15A)	Q8TAG9	36	768	804	0	0	0	0	0	0	0	0	4.47761	0	0	0	0	MULTISUBUNIT TETHERING COMPLEX	Exocyst	0	0	1	0	0
EXOC4 (Exocyst complex component 4) (Sec8 hom)	Q96A65	62	912	974	0	0	0	0	0	0	1	9	6.3655	0	0	0	0.924025	MULTISUBUNIT TETHERING COMPLEX	Exocyst	0	1	0	0	0
EXOC2 (Exocyst complex component 2) (Sec5 hom)	Q96KP1	46	878	924	0	0	0	0	0	0	1	11	4.97835	0	0	0	1.19048	MULTISUBUNIT TETHERING COMPLEX	Exocyst	0	1	0	0	0
EXOC1 (Exocyst complex component 1) (Sec3 hom)	Q9NV70	102	792	894	0	0	0	0	0	0	1	7	11.4094	0	0	0	0.782998	MULTISUBUNIT TETHERING COMPLEX	Exocyst	0	0	1	0	0
EXOC7 (Exocyst complex component 7) (Exo70 hom)	Q9UPT5	90	645	735	1	0	0	32	0	0	5	46	12.2449	4.35374	0	0	6.2585	MULTISUBUNIT TETHERING COMPLEX	Exocyst	0	0	1	0	0
EXOC6B (Exocyst complex component 1) (Sec15B)	Q9Y2D4	81	730	811	0	0	0	0	0	0	4	37	9.98767	0	0	0	4.56227	MULTISUBUNIT TETHERING COMPLEX	Exocyst	0	0	1	0	0
Vps53 (Vacuolar protein sorting-associated protein 53)	Q5VIR6	66	633	699	1	0	0	37	0	0	0	0	9.44206	5.29328	0	0	0	MULTISUBUNIT TETHERING COMPLEX	GARP	0	0	1	0	0
Vps52 (Vacuolar protein sorting-associated protein 52)	Q8N1B4	26	697	723	0	0	0	0	0	0	2	25	3.59613	0	0	0	3.45781	MULTISUBUNIT TETHERING COMPLEX	GARP	0	0	1	0	0
Vps54 (Vacuolar protein sorting-associated protein 54)	Q9P1Q0	87	890	977	1	0	0	47	0	0	3	33	8.90481	4.81064	0	0	3.37769	MULTISUBUNIT TETHERING COMPLEX	GARP	0	0	2	0	0
Protein fat-free homolog (Ang2)	Q9UID3	87	695	782	1	0	0	37	0	0	3	46	11.1253	4.73146	0	0	5.88235	MULTISUBUNIT TETHERING COMPLEX	GARP	0	0	1	0	0
Vps41 (Vacuolar protein sorting-associated protein 41)	P49754	34	820	854	1	0	0	33	0	0	1	6	3.98126	3.86417	0	0	0.702576	MULTISUBUNIT TETHERING COMPLEX	HOPS	0	0	1	0	0
Vps39/VAM6 (Vacuolar protein sorting-associated protein 39)	Q96JC1	22	864	886	0	0	0	0	0	0	0	0	2.48307	0	0	0	0	MULTISUBUNIT TETHERING COMPLEX	HOPS	0	2	1	0	0
ZW10 Centromere/kinetochore protein zw10 homolog	O43264	31	748	779	0	0	0	0	0	0	0	0	3.97946	0	0	0	0	MULTISUBUNIT TETHERING COMPLEX	Tethering complexes	0	0	1	0	0
RAD50-interacting protein 1 (Tip20 homolog)	Q6NUQ1	24	768	792	0	0	0	0	0	0	2	16	3.0303	0	0	0	2.0202	MULTISUBUNIT TETHERING COMPLEX	Tethering complexes	0	0	1	0	0
TRAPPC3 Trafficking protein particle complex subunit 3 (Bet3 hom)	O43617	9	171	180	0	0	0	0	0	0	0	0	5	0	0	0	0	MULTISUBUNIT TETHERING COMPLEX	TRAPPI	0	0	1	0	0
TRAPPC6A Trafficking protein particle complex subunit 6A	O75865	4	155	159	0	0	0	0	0	0	0	0	2.51572	0	0	0	0	MULTISUBUNIT TETHERING COMPLEX	TRAPPI	0	0	1	0	0
TRAPPC2 Trafficking protein particle complex subunit 2	P0DI81	0	140	140	0	0	0	0	0	0	0	0	0	0	0	0	0	MULTISUBUNIT TETHERING COMPLEX	TRAPPI	0	0	1	0	0
TRAPPC2P1 Trafficking protein particle complex subunit 2 protein TRAPPC2P1	P0DI82	0	140	140	0	0	0	0	0	0	0	0	0	0	0	0	0	MULTISUBUNIT TETHERING COMPLEX	TRAPPI	0	0	1	0	0
TRAPPC10 Trafficking protein particle complex subunit 10	P48553	81	1178	1259	0	0	0	0	0	0	3	42	6.43368	0	0	0	3.33598	MULTISUBUNIT TETHERING COMPLEX	TRAPPI	0	0	1	0	0
TRAPPC11 Trafficking protein particle complex subunit 11	Q7Z392	8	1125	1133	0	0	0	0	0	0	1	6	0.70609	0	0	0	0.529568	MULTISUBUNIT TETHERING COMPLEX	TRAPPI	0	1	1	0	0
TRAPPC6B Trafficking protein particle complex subunit 6B	Q86SZ2	0	158	158	0	0	0	0	0	0	0	0	0	0	0	0	0	MULTISUBUNIT TETHERING COMPLEX	TRAPPI	0	0	1	0	0
TRAPPC5 Trafficking protein particle complex subunit 5	Q8IUR0	0	188	188	0	0	0	0	0	0	0	0	0	0	0	0	0	MULTISUBUNIT TETHERING COMPLEX	TRAPPI	0	0	1	0	0
TRAPPC12 Trafficking protein particle complex subunit 12	Q8WVT3	275	460	735	2	2	1	262	262	212	5	244	37.415	35.6463	35.6463	28.8435	33.1973	MULTISUBUNIT TETHERING COMPLEX	TRAPPI	0	0	0	0	2
TRAPPC9 Trafficking protein particle complex subunit 9	Q96Q05	69	1079	1148	0	0	0	0	0	0	0	0	6.01045	0	0	0	0	MULTISUBUNIT TETHERING COMPLEX	TRAPPI	0	0	1	0	0
TRAPPC2L Trafficking protein particle complex subunit 2-like protein	Q9UL33	0	140	140	0	0	0	0	0	0	0	0	0	0	0	0	0	MULTISUBUNIT TETHERING COMPLEX	TRAPPI	0	0	1	0	0
TRAPPC4 Trafficking protein particle complex subunit 4	Q9Y296	0	219	219	0	0	0	0	0	0	0	0	0	0	0	0	0	MULTISUBUNIT TETHERING COMPLEX	TRAPPI	0	0	1	0	0
TRAPPC8 Trafficking protein particle complex subunit 8 (TRS85 hom)	Q9Y2L5	144	1291	1435	1	0	0	40	0	0	6	53	10.0348	2.78746	0	0	3.69338	MULTISUBUNIT TETHERING COMPLEX	TRAPPI	0	0	2	0	0
TRAPPC1 Trafficking protein particle complex subunit 1 (Bet5 hom)	Q9Y5R8	0	145	145	0	0	0	0	0	0	0	0	0	0	0	0	0	MULTISUBUNIT TETHERING COMPLEX	TRAPPI	0	0	1	0	0
CPLX1 Complexin-1	O14810	124	10	134	2	2	0	119	119	0	6	68	92.5373	88.806	88.806	0	50.7463	NEUROTRANSMISSION SPECIFIC REG.	Complexins (synaphins): SNARE binding proteins in Ca2+-regulated exocytosis	0	0	1	0	0
CPLX2 Complexin-2	Q6PUV4	132	2	134	1	1	1	125	125	125	5	66	98.5075	93.2836	93.2836	93.2836	49.2537	NEUROTRANSMISSION SPECIFIC REG.	Complexins (synaphins): SNARE binding proteins in Ca2+-regulated exocytosis	0	0	1	0	0
CPLX4 Complexin-4	Q7Z7G2	122	38	160	2	1	0	113	65	0	5	73	76.25	70.625	40.625	0	45.625	NEUROTRANSMISSION SPECIFIC REG.	Complexins (synaphins): SNARE binding proteins in Ca2+-regulated exocytosis	0	0	1	0	0
CPLX3 Complexin-3	Q8WVH0	134	24	158	2	2	0	110	110	0	6	77	84.8101	69.6203	69.6203	0	48.7342	NEUROTRANSMISSION SPECIFIC REG.	Complexins (synaphins): SNARE binding proteins in Ca2+-regulated exocytosis	0	0	1	0	0
Synaptophysin (Major synaptic vesicle protein p38) (in regulated exocyt)	P08247	82	135	217	1	1	0	81	81	0	1	41	37.788	37.3272	37.3272	0	18.894	NEUROTRANSMISSION SPECIFIC REG.	Regulatory proteins	96	1	0	0	0
(Tomosyn, STXBP5) Syntaxin-binding protein 5 (in regulated exocyt)	Q5T5C0	211	940	1151	1	0	0	43	0	0	9	131	18.3319	3.73588	0	0	11.3814	NEUROTRANSMISSION SPECIFIC REG.	Regulatory proteins	0	0	2	0	2
UNC13C (Protein unc-13 homolog C) (in regulated exocyt)	Q8NB66	603	1611	2214	7	3	1	414	244	139	18	298	27.2358	18.6992	11.0208	6.27823	13.4598	NEUROTRANSMISSION SPECIFIC REG.	Regulatory proteins	0	5	0	0	0
Munc18-1 (Syntaxin-binding protein 1) (SEC1 homolog)	P61764	54	540	594	0	0	0	0	0	0	1	9	9.09091	0	0	0	1.51515	NEUROTRANSMISSION SPECIFIC REG.	SM proteins	0	0	1	0	0
Synaptotagmin-5	O00445	63	302	365	0	0	0	0	0	0	0	0	17.2603	0	0	0	0	NEUROTRANSMISSION SPECIFIC REG.	Synaptotagmins: (Ca2+ binding, sensing proteins in Ca2+-regulated exocytosis)	21	2	0	0	0
Synaptotagmin-7	O43581	87	295	382	1	1	0	56	56	0	3	40	22.7749	14.6597	14.6597	0	10.4712	NEUROTRANSMISSION SPECIFIC REG.	Synaptotagmins: (Ca2+ binding, sensing proteins in Ca2+-regulated exocytosis)	21	2	0	0	0
Synaptotagmin-1	P21579	61	338	399	0	0	0	0	0	0	0	0	15.2882	0	0	0	0	NEUROTRANSMISSION SPECIFIC REG.	Synaptotagmins: (Ca2+ binding, sensing proteins in Ca2+-regulated exocytosis)	23	2	0	0	0
Synaptotagmin-16	Q17RD7	315	330	645	2	2	1	179	179	111	13	169	48.8372	27.7519	27.7519	17.2093	26.2016	NEUROTRANSMISSION SPECIFIC REG.	Synaptotagmins: (Ca2+ binding, sensing proteins in Ca2+-regulated exocytosis)	0	2	0	0	0
Synaptotagmin-6	Q5T7P8	95	394	489	1	0	0	39	0	0	3	37	19.4274	7.97546	0	0	7.56646	NEUROTRANSMISSION SPECIFIC REG.	Synaptotagmins: (Ca2+ binding, sensing proteins in Ca2+-regulated exocytosis)	21	2	0	0	0
Synaptotagmin-10	Q6XYQ8	91	411	502	0	0	0	0	0	0	4	35	18.1275	0	0	0	6.97211	NEUROTRANSMISSION SPECIFIC REG.	Synaptotagmins: (Ca2+ binding, sensing proteins in Ca2+-regulated exocytosis)	21	2	0	0	0
Synaptotagmin-13	Q7L8C5	72	331	403	0	0	0	0	0	0	6	54	17.866	0	0	0	13.3995	NEUROTRANSMISSION SPECIFIC REG.	Synaptotagmins: (Ca2+ binding, sensing proteins in Ca2+-regulated exocytosis)	23	2	0	0	0
Synaptotagmin-9	Q86SS6	119	351	470	2	1	0	89	54	0	2	39	25.3191	18.9362	11.4894	0	8.29787	NEUROTRANSMISSION SPECIFIC REG.	Synaptotagmins: (Ca2+ binding, sensing proteins in Ca2+-regulated exocytosis)	21	2	0	0	0
Synaptotagmin-12	Q8IV01	33	367	400	0	0	0	0	0	0	0	0	8.25	0	0	0	0	NEUROTRANSMISSION SPECIFIC REG.	Synaptotagmins: (Ca2+ binding, sensing proteins in Ca2+-regulated exocytosis)	21	2	0	0	0
Synaptotagmin-2	Q8N9I0	79	319	398	1	0	0	39	0	0	1	22	19.8492	9.79899	0	0	5.52764	NEUROTRANSMISSION SPECIFIC REG.	Synaptotagmins: (Ca2+ binding, sensing proteins in Ca2+-regulated exocytosis)	21	2	0	0	0
Synaptotagmin-14	Q8NB59	141	391	532	3	0	0	114	0	0	4	44	26.5038	21.4286	0	0	8.27068	NEUROTRANSMISSION SPECIFIC REG.	Synaptotagmins: (Ca2+ binding, sensing proteins in Ca2+-regulated exocytosis)	23	2	0	0	0
Synaptotagmin-8	Q8NBV8	65	315	380	0	0	0	0	0	0	0	0	17.1053	0	0	0	0	NEUROTRANSMISSION SPECIFIC REG.	Synaptotagmins: (Ca2+ binding, sensing proteins in Ca2+-regulated exocytosis)	21	2	0	0	0
Synaptotagmin-3	Q9BQG1	215	354	569	3	1	0	156	93	0	5	121	37.7856	27.4165	16.3445	0	21.2654	NEUROTRANSMISSION SPECIFIC REG.	Synaptotagmins: (Ca2+ binding, sensing proteins in Ca2+-regulated exocytosis)	21	2	0	0	0
Synaptotagmin-15	Q9BQS2	25	371	396	0	0	0	0	0	0	1	7	6.31313	0	0	0	1.76768	NEUROTRANSMISSION SPECIFIC REG.	Synaptotagmins: (Ca2+ binding, sensing proteins in Ca2+-regulated exocytosis)	25	2	0	0	0
Synaptotagmin-17	Q9BSW7	80	394	474	1	0	0	41	0	0	4	40	16.8776	8.64979	0	0	8.43882	NEUROTRANSMISSION SPECIFIC REG.	Synaptotagmins: (Ca2+ binding, sensing proteins in Ca2+-regulated exocytosis)	0	2	0	0	0
Synaptotagmin-11	Q9BT88	65	345	410	0	0	0	0	0	0	3	35	15.8537	0	0	0	8.53659	NEUROTRANSMISSION SPECIFIC REG.	Synaptotagmins: (Ca2+ binding, sensing proteins in Ca2+-regulated exocytosis)	21	2	0	0	0
Synaptotagmin-4	Q9H2B2	63	341	404	0	0	0	0	0	0	2	14	15.5941	0	0	0	3.46535	NEUROTRANSMISSION SPECIFIC REG.	Synaptotagmins: (Ca2+ binding, sensing proteins in Ca2+-regulated exocytosis)	21	2	0	0	0
GOLGA2 (Golgin subfamily A member 2)	Q08379	646	356	1002	4	4	2	408	408	272	25	412	64.4711	40.7186	40.7186	27.1457	41.1178	OTHER FUSION REGULATOR	COPI SYSTEM	0	0	0	0	0
CUX1 (Protein CASP)	Q13948	172	485	657	2	0	0	71	0	0	6	53	26.1796	10.8067	0	0	8.06697	OTHER FUSION REGULATOR	COPI SYSTEM	21	0	1	0	0
GOLGB1 (Golgin subfamily B member 1)	Q14789	1353	1885	3238	13	3	1	643	276	157	44	566	41.7851	19.8579	8.52378	4.84867	17.4799	OTHER FUSION REGULATOR	COPI SYSTEM	21	0	0	0	0
GOLGA5 (Golgin subfamily A member 5/Golgin-84)	Q8TBA6	454	256	710	3	2	1	330	296	215	12	173	63.9437	46.4789	41.6901	30.2817	24.3662	OTHER FUSION REGULATOR	COPI SYSTEM	21	0	1	0	0
USO1 (General vesicular transport factor p115)	O60763	205	757	962	2	0	0	67	0	0	6	57	21.3098	6.96466	0	0	5.92516	OTHER FUSION REGULATOR	COPII SYSTEM	0	0	2	0	0
NSF (N-ethylmaleimide-sensitive fusion protein)	P46459	16	728	744	0	0	0	0	0	0	1	6	2.15054	0	0	0	0.806452	OTHER FUSION REGULATOR	Dissociation of Cis-SNARE complexes:	0	2	2	0	0
NAPA/SNAPA (Alpha-soluble NSF attachment protein)	P54920	3	292	295	0	0	0	0	0	0	0	0	1.01695	0	0	0	0	OTHER FUSION REGULATOR	Dissociation of Cis-SNARE complexes:	0	0	0	0	0
NAPG/SNAPG (Gamma-soluble NSF attachment protein)	Q99747	30	282	312	0	0	0	0	0	0	2	24	9.61538	0	0	0	7.69231	OTHER FUSION REGULATOR	Dissociation of Cis-SNARE complexes:	0	0	0	0	0
NAPB/SNAPB (Beta-soluble NSF attachment protein)	Q9H115	18	280	298	0	0	0	0	0	0	0	0	6.04027	0	0	0	0	OTHER FUSION REGULATOR	Dissociation of Cis-SNARE complexes:	0	0	0	0	0
UNC13B (Protein unc-13 homolog B) (in regulated exocyt)	O14795	306	1285	1591	1	1	1	221	221	221	9	197	19.2332	13.8906	13.8906	13.8906	12.3821	OTHER FUSION REGULATOR	Regulatory proteins	0	6	0	0	0
SNAPIN (SNARE-associated protein Snapin) (in regulated exocyt)	O95295	29	107	136	0	0	0	0	0	0	0	0	21.3235	0	0	0	0	OTHER FUSION REGULATOR	Regulatory proteins	0	0	0	0	0
GATE-16 (Gamma-aminobutyric acid receptor-associated protein-like 2)	P60520	0	117	117	0	0	0	0	0	0	0	0	0	0	0	0	0	OTHER FUSION REGULATOR	Regulatory proteins	0	1	0	0	0
UNC13D (Protein unc-13 homolog D) (in regulated exocyt)	Q70J99	143	947	1090	0	0	0	0	0	0	9	84	13.1193	0	0	0	7.70642	OTHER FUSION REGULATOR	Regulatory proteins	0	3	0	0	0
(Amisyn, STXBP6) Syntaxin-binding protein 6	Q8NFX7	27	183	210	0	0	0	0	0	0	1	14	12.8571	0	0	0	6.66667	OTHER FUSION REGULATOR	Regulatory proteins	0	0	1	0	0
UNC13A (Protein unc-13 homolog A) (in regulated exocyt)	Q9UPW8	327	1376	1703	1	1	1	266	266	266	9	262	19.2014	15.6195	15.6195	15.6195	15.3846	OTHER FUSION REGULATOR	Regulatory proteins	0	6	0	0	0
Munc18-2 (Syntaxin-binding protein 2)(SEC1 homolog)	Q15833	35	558	593	0	0	0	0	0	0	0	0	5.90219	0	0	0	0	OTHER FUSION REGULATOR	SM proteins	0	0	1	0	0
Sec1 family domain-containing protein 1 (SLY1 homolog)	Q8WVM8	39	603	642	0	0	0	0	0	0	1	7	6.07477	0	0	0	1.09034	OTHER FUSION REGULATOR	SM proteins	0	0	1	0	0
Vps33b (in CORVET and HOPS complexes!)	Q9H267	4	613	617	0	0	0	0	0	0	0	0	0.648298	0	0	0	0	OTHER FUSION REGULATOR	SM proteins	0	0	1	0	0
Vacuolar protein sorting-associated protein 45 (Vps45)	Q9NRW7	21	549	570	0	0	0	0	0	0	1	7	3.68421	0	0	0	1.22807	OTHER FUSION REGULATOR	SM proteins	0	0	1	0	0
SNAP23 (Synaptosomal-associated protein 23)	O00161	145	66	211	2	1	0	94	64	0	6	58	68.7204	44.5498	30.3318	0	27.4882	SNARE	Other t-SNARES	0	0	2	0	0
GOSR2/GC27 (Golgi SNAP receptor complex member 2/membrin)	O14653	71	120	191	0	0	0	0	0	0	2	27	37.1728	0	0	0	14.1361	SNARE	Other t-SNARES	21	1	0	0	0
BET1 (BET1 homolog)	O15155	4	93	97	0	0	0	0	0	0	0	0	4.12371	0	0	0	0	SNARE	Other t-SNARES	21	0	1	0	0
GOSR1/GS28 (Golgi SNAP receptor complex member 1)	O95249	31	198	229	0	0	0	0	0	0	2	21	13.5371	0	0	0	9.17031	SNARE	Other t-SNARES	21	1	0	0	0
SNAP25 (Synaptosomal-associated protein 25)	P60880	128	78	206	1	0	0	36	0	0	5	54	62.1359	17.4757	0	0	26.2136	SNARE	Other t-SNARES	0	0	2	0	0
BNIP1/SEC20 (Vesicle transport protein SEC20)	Q12981	20	187	207	0	0	0	0	0	0	1	11	9.66184	0	0	0	5.31401	SNARE	Other t-SNARES	21	0	1	0	0
VTI1A (Vesicle transport through interaction with t-SNAREs homolog 1A)	Q96AJ9	95	101	196	1	0	0	31	0	0	3	38	48.4694	15.8163	0	0	19.3878	SNARE	Other t-SNARES	21	1	1	0	0
BET1L/GS15 (BET1-like protein)	Q9NYM9	1	89	90	0	0	0	0	0	0	0	0	1.11111	0	0	0	0	SNARE	Other t-SNARES	21	0	1	0	0
USE1 (Vesicle transport protein USE1)	Q9NZ43	59	179	238	0	0	0	0	0	0	2	15	24.7899	0	0	0	6.30252	SNARE	Other t-SNARES	21	0	1	0	0
VTI1B (Vesicle transport through interaction with t-SNAREs homolog 1B)	Q9UEU0	109	102	211	1	0	0	30	0	0	5	66	51.6588	14.218	0	0	31.2796	SNARE	Other t-SNARES	21	1	1	0	0
YKT6 (Synaptobrevin homolog YKT6)	O15498	13	185	198	0	0	0	0	0	0	1	7	6.56566	0	0	0	3.53535	SNARE	Synaptobrevins (v-SNARE family)	0	1	1	0	0
VAMP4 (Vesicle-associated membrane protein 4)	O75379	44	76	120	0	0	0	0	0	0	2	12	36.6667	0	0	0	10	SNARE	Synaptobrevins (v-SNARE family)	21	0	1	0	0
SEC22B (Vesicle-trafficking protein SEC22b)	O75396	7	187	194	0	0	0	0	0	0	0	0	3.60825	0	0	0	0	SNARE	Synaptobrevins (v-SNARE family)	21	1	1	0	0
VAMP5 (Vesicle-associated membrane protein 5)	O95183	14	81	95	0	0	0	0	0	0	0	0	14.7368	0	0	0	0	SNARE	Synaptobrevins (v-SNARE family)	21	0	1	0	0
VAMP1 (Vesicle-associated membrane protein 1)	P23763	37	61	98	1	0	0	36	0	0	2	20	37.7551	36.7347	0	0	20.4082	SNARE	Synaptobrevins (v-SNARE family)	20	0	1	0	0
VAMP7 (Vesicle-associated membrane protein 7)	P51809	0	199	199	0	0	0	0	0	0	0	0	0	0	0	0	0	SNARE	Synaptobrevins (v-SNARE family)	21	1	1	0	0
VAMP2 (Vesicle-associated membrane protein 2)	P63027	34	62	96	1	0	0	33	0	0	1	13	35.4167	34.375	0	0	13.5417	SNARE	Synaptobrevins (v-SNARE family)	20	0	1	0	0
VAMP3 (Vesicle-associated membrane protein 3/cellubrevin)	Q15836	14	65	79	0	0	0	0	0	0	0	0	17.7215	0	0	0	0	SNARE	Synaptobrevins (v-SNARE family)	21	0	1	0	0
SEC22A (Vesicle-trafficking protein SEC22a)	Q96IW7	0	226	226	0	0	0	0	0	0	0	0	0	0	0	0	0	SNARE	Synaptobrevins (v-SNARE family)	81	1	0	0	0
SEC22C (Vesicle-trafficking protein SEC22c)	Q9BRL7	0	219	219	0	0	0	0	0	0	0	0	0	0	0	0	0	SNARE	Synaptobrevins (v-SNARE family)	84	1	0	0	0
VAMP8 (Vesicle-associated membrane protein 8)	Q9BV40	13	66	79	0	0	0	0	0	0	0	0	16.4557	0	0	0	0	SNARE	Synaptobrevins (v-SNARE family)	21	0	1	0	0
STX16 (Syntaxin-16)	O14662	51	253	304	0	0	0	0	0	0	2	21	16.7763	0	0	0	6.90789	SNARE	Syntaxins (t-SNARE family)	21	1	1	0	0
STX7 (Syntaxin-7)	O15400	105	135	240	0	0	0	0	0	0	3	40	43.75	0	0	0	16.6667	SNARE	Syntaxins (t-SNARE family)	21	1	1	0	0
STX6 (Syntaxin-6)	O43752	41	193	234	0	0	0	0	0	0	1	6	17.5214	0	0	0	2.5641	SNARE	Syntaxins (t-SNARE family)	21	1	1	0	0
STX10 (Syntaxin-10)	O60499	18	210	228	0	0	0	0	0	0	2	13	7.89474	0	0	0	5.70175	SNARE	Syntaxins (t-SNARE family)	21	1	1	0	0
STX11 (Syntaxin-11)	O75558	21	266	287	0	0	0	0	0	0	1	8	7.31707	0	0	0	2.78746	SNARE	Syntaxins (t-SNARE family)	0	1	1	0	0
STX2 (Syntaxin-2)	P32856	66	198	264	0	0	0	0	0	0	3	30	25	0	0	0	11.3636	SNARE	Syntaxins (t-SNARE family)	24	1	1	0	0
STX17 (Syntaxin-17)	P56962	30	251	281	0	0	0	0	0	0	0	0	10.6762	0	0	0	0	SNARE	Syntaxins (t-SNARE family)	21	0	1	0	0
STX1B (Syntaxin-1B)	P61266	93	171	264	0	0	0	0	0	0	4	46	35.2273	0	0	0	17.4242	SNARE	Syntaxins (t-SNARE family)	24	1	1	0	0
STX4 (Syntaxin-4)	Q12846	88	188	276	1	0	0	30	0	0	3	32	31.8841	10.8696	0	0	11.5942	SNARE	Syntaxins (t-SNARE family)	21	1	1	0	0
STX5 (Syntaxin-5)	Q13190	72	262	334	0	0	0	0	0	0	2	26	21.5569	0	0	0	7.78443	SNARE	Syntaxins (t-SNARE family)	21	1	1	0	0
STX3 (Syntaxin-3)	Q13277	68	200	268	0	0	0	0	0	0	4	41	25.3731	0	0	0	15.2985	SNARE	Syntaxins (t-SNARE family)	21	1	1	0	0
STX1A (Syntaxin-1A)	Q16623	99	168	267	0	0	0	0	0	0	3	40	37.0787	0	0	0	14.9813	SNARE	Syntaxins (t-SNARE family)	21	1	1	0	0
STX12 (Syntaxin-12)	Q86Y82	121	134	255	1	0	0	38	0	0	5	57	47.451	14.902	0	0	22.3529	SNARE	Syntaxins (t-SNARE family)	21	1	1	0	0
STX19 (Syntaxin-19)	Q8N4C7	18	276	294	0	0	0	0	0	0	1	8	6.12245	0	0	0	2.72109	SNARE	Syntaxins (t-SNARE family)	0	1	1	0	0
STX18 (Syntaxin-18)	Q9P2W9	114	200	314	1	1	0	71	71	0	4	51	36.3057	22.6115	22.6115	0	16.242	SNARE	Syntaxins (t-SNARE family)	21	1	0	0	0
STX8 (Syntaxin-8)	Q9UNK0	40	179	219	0	0	0	0	0	0	1	7	18.2648	0	0	0	3.19635	SNARE	Syntaxins (t-SNARE family)	17	0	1	0	0
Amphiphysin	P49418	421	274	695	3	3	1	367	367	226	11	336	60.5755	52.8058	52.8058	32.518	48.3453	UNCLASSIFIED	CLATHRIN	0	2	0	0	0
Endophilin-A2, EA2	Q99961	131	237	368	1	0	0	45	0	0	6	79	35.5978	12.2283	0	0	21.4674	UNCLASSIFIED	CLATHRIN	0	2	0	0	0
Endophilin-A1	Q99962	117	235	352	1	0	0	47	0	0	8	69	33.2386	13.3523	0	0	19.6023	UNCLASSIFIED	CLATHRIN	0	2	0	0	0
Endophilin-A3	Q99963	33	314	347	0	0	0	0	0	0	3	24	9.51009	0	0	0	6.91643	UNCLASSIFIED	CLATHRIN	0	2	0	0	0
SCYL1 (N-terminal kinase-like protein)	Q96KG9	275	533	808	1	1	1	227	227	227	9	174	34.0347	28.0941	28.0941	28.0941	21.5347	UNCLASSIFIED	COPI SYSTEM	0	1	0	0	0
SH3GLB2 (Endophilin-B2)	Q9NR46	40	355	395	0	0	0	0	0	0	2	16	10.1266	0	0	0	4.05063	UNCLASSIFIED	COPI SYSTEM	0	2	0	0	0
SH3GLB1 (Endophilin-B1)	Q9Y371	26	339	365	0	0	0	0	0	0	1	7	7.12329	0	0	0	1.91781	UNCLASSIFIED	COPI SYSTEM	0	2	0	0	0
TMED3 (Transmembrane emp24 domain-containing protein 3)	Q9Y3Q3	2	194	196	0	0	0	0	0	0	0	0	1.02041	0	0	0	0	UNCLASSIFIED	COPI SYSTEM	21	1	0	0	0
TMED10 (Transmembrane emp24 domain-containing protein 10)	P49755	5	193	198	0	0	0	0	0	0	0	0	2.52525	0	0	0	0	UNCLASSIFIED	COPI SYSTEM/COPII SYSTEM	21	1	0	0	0
TMED2 (Transmembrane emp24 domain-containing protein 2)	Q15363	12	168	180	0	0	0	0	0	0	0	0	6.66667	0	0	0	0	UNCLASSIFIED	COPI SYSTEM/COPII SYSTEM	21	1	0	0	0
TMED9 (Transmembrane emp24 domain-containing protein 9)	Q9BVK6	3	212	215	0	0	0	0	0	0	0	0	1.39535	0	0	0	0	UNCLASSIFIED	COPI SYSTEM/COPII SYSTEM	20	1	0	0	0
TMED7 (Transmembrane emp24 domain-containing protein 7)	Q9Y3B3	2	201	203	0	0	0	0	0	0	0	0	0.985222	0	0	0	0	UNCLASSIFIED	COPI SYSTEM/COPII SYSTEM	21	1	0	0	0
Protein transport protein Sec16A	O15027	1556	623	2179	12	10	5	1354	1286	954	46	1194	71.4089	62.1386	59.0179	43.7816	54.7958	UNCLASSIFIED	COPII SYSTEM	0	2	0	0	0
YIF1A (Protein YIF1A)	O95070	22	165	187	0	0	0	0	0	0	0	0	11.7647	0	0	0	0	UNCLASSIFIED	COPII SYSTEM	106	0	1	0	0
LMAN1 (Protein ERGIC-53)	P49257	117	372	489	1	1	0	60	60	0	6	52	23.9264	12.2699	12.2699	0	10.6339	UNCLASSIFIED	COPII SYSTEM	21	0	1	0	0
BCAP31 (B-cell receptor-associated protein 31)	P51572	52	131	183	0	0	0	0	0	0	1	17	28.4153	0	0	0	9.28962	UNCLASSIFIED	COPII SYSTEM	63	0	1	0	0
TMED1 (Transmembrane emp24 domain-containing protein 1)	Q13445	2	204	206	0	0	0	0	0	0	0	0	0.970874	0	0	0	0	UNCLASSIFIED	COPII SYSTEM	21	1	0	0	0
VMA21 (Vacuolar ATPase assembly integral membrane protein VMA21)	Q3ZAQ7	4	55	59	0	0	0	0	0	0	0	0	6.77966	0	0	0	0	UNCLASSIFIED	COPII SYSTEM	42	1	0	0	0
TMED4 (Transmembrane emp24 domain-containing protein 4)	Q7Z7H5	2	207	209	0	0	0	0	0	0	1	8	0.956938	0	0	0	3.82775	UNCLASSIFIED	COPII SYSTEM	18	1	0	0	0
MCFD2 (Multiple coagulation factor deficiency protein 2)	Q8NI22	53	93	146	0	0	0	0	0	0	4	37	36.3014	0	0	0	25.3425	UNCLASSIFIED	COPII SYSTEM	0	1	0	0	0
YIPF5 (Protein YIPF5)	Q969M3	28	124	152	0	0	0	0	0	0	2	29	18.4211	0	0	0	19.0789	UNCLASSIFIED	COPII SYSTEM	105	1	0	0	0
ERGIC1 (Endoplasmic reticulum-Golgi intermediate compartment protein 1), ERGIC32	Q969X5	9	239	248	0	0	0	0	0	0	0	0	3.62903	0	0	0	0	UNCLASSIFIED	COPII SYSTEM	42	1	1	0	0
Protein transport protein Sec16B	Q96JE7	576	484	1060	5	3	1	452	377	246	16	380	54.3396	42.6415	35.566	23.2075	35.8491	UNCLASSIFIED	COPII SYSTEM	0	2	0	0	0
ERGIC2 (Endoplasmic reticulum-Golgi intermediate compartment protein 2)	Q96RQ1	14	321	335	0	0	0	0	0	0	0	0	4.1791	0	0	0	0	UNCLASSIFIED	COPII SYSTEM	42	1	1	0	0
BCAP29 (B-cell receptor-associated protein 29)	Q9UHQ4	56	122	178	0	0	0	0	0	0	1	10	31.4607	0	0	0	5.61798	UNCLASSIFIED	COPII SYSTEM	63	0	1	0	0
ERGIC3 (Endoplasmic reticulum-Golgi intermediate compartment protein 3)	Q9Y282	5	336	341	0	0	0	0	0	0	0	0	1.46628	0	0	0	0	UNCLASSIFIED	COPII SYSTEM	42	1	1	0	0
TMED5 (Transmembrane emp24 domain-containing protein 5)	Q9Y3A6	0	208	208	0	0	0	0	0	0	0	0	0	0	0	0	0	UNCLASSIFIED	COPII SYSTEM	21	1	0	0	0
SEC23IP/p125 (SEC23-interacting protein)	Q9Y6Y8	282	718	1000	1	1	0	96	96	0	7	110	28.2	9.6	9.6	0	11	UNCLASSIFIED	COPII SYSTEM	0	1	1	0	0
					0.934426								20.8468	11.4306			10.852
