# Supplementary material for: Structural Disorder Provides Increased Adaptability for Vesicle Trafficking Pathways
Source: PLoS Comput Biol. 2013 Jul 18;9(7):e1003144. doi: 10.1371/journal.pcbi.1003144 (PMC3715437; doi:10.1371/journal.pcbi.1003144)
Supplement: Table S2 — Vescile trafficking-related yeast proteins. All yeast proteins related to vesicle trafficking, with various measures of predicted protein disorder. (XLS) [file pcbi.1003144.s002.xls]

## Sheet: statsyeast proteins
PROTEIN NAME	PROTEIN ACCESSION	Disordered residues	Ordered residues	Total number of residues	Long Disordered Regions (>= 30 aa)	Long Disordered Regions (>= 50 aa)	Long Disordered Regions (>= 100 aa)	Residues in Long Diosrdered Regions (>=30)	Residues in Long Diosrdered Regions (>=50)	Residues in Long Diosrdered Regions (>=100)	Binding Regions	Residues in Binding Regions	% Disordered residues	%Residues in Long Disordered Regions (>=30aa)	%Residues in Long Disordered Regions (>=50aa)	%Residues in Long Disordered Regions (>=100aa)	%Residues in Binding Regions	FUNCTIONAL CLASSIFICATION	SYSTEM	Membrane residues	Number of domains	Number of families	Number of repeats
PBI2 (Protease B inhibitors 2 and 1) (LMA-1 complex subunit)	P01095	15	60	75	0	0	0	0	0	0	0	0	20	0	0	0	0	OTHER FUSION REGULATORS	Regulatory proteins	0	0	0	0
YPT1 (GTP-binding protein YPT1)	P01123	22	184	206	0	0	0	0	0	0	0	0	10.6796	0	0	0	0	ENZYME/ENZYME-INTERACTOR	COPI SYSTEM	0	1	0	0
ARF1 (ADP-ribosylation factor 1)	P11076	0	181	181	0	0	0	0	0	0	0	0	0	0	0	0	0	ENZYME/ENZYME-INTERACTOR	COPI SYSTEM	0	1	0	0
Vps11/PEP5 (Vacuolar protein sorting-associated protein 11)	P12868	21	1008	1029	0	0	0	0	0	0	0	0	2.04082	0	0	0	0	MULTISUBUNIT TETHERING COMPLEX	CORVET	0	0	1	0
SEC23 (Protein transport protein SEC23)	P15303	35	733	768	0	0	0	0	0	0	0	0	4.55729	0	0	0	0	ADAPTOR/SORTING	COPII SYSTEM	0	5	0	0
Clathrin light chain	P17891	153	80	233	1	1	1	120	120	120	5	92	65.6652	51.5021	51.5021	51.5021	2.14592	COAT	CLATHRIN	0	0	1	0
Arrestin-related trafficking adapter 10 (ART10)	P18634	25	493	518	0	0	0	0	0	0	0	0	4.82625	0	0	0	0	ADAPTOR/SORTING	CLATHRIN	0	0	0	0
Sec18 (Vesicular-fusion protein SEC18, NSF homolog)	P18759	33	725	758	0	0	0	0	0	0	0	0	4.35356	0	0	0	0	OTHER FUSION REGULATORS	Dissociation of Cis-SNARE complexes	0	2	2	0
Exo70	P19658	18	605	623	0	0	0	0	0	0	0	0	2.88925	0	0	0	0	MULTISUBUNIT TETHERING COMPLEX	Exocyst	0	0	1	0
SAR1 (Small COPII coat GTPase SAR1)	P20606	0	190	190	0	0	0	0	0	0	0	0	0	0	0	0	0	ENZYME/ENZYME-INTERACTOR	COPII SYSTEM	0	1	0	0
Vps33 (in CORVET and HOPS complexes!)	P20795	3	688	691	0	0	0	0	0	0	0	0	0.434153	0	0	0	0	MULTISUBUNIT TETHERING COMPLEX	SM proteins	0	0	1	0
Clathrin heavy chain	P22137	25	1628	1653	0	0	0	0	0	0	0	0	1.5124	0	0	0	0	COAT	CLATHRIN	0	1	7	1
Protein SLY1 (Sly1)	P22213	66	600	666	0	0	0	0	0	0	2	22	9.90991	0	0	0	0.3003	OTHER FUSION REGULATORS	SM proteins	0	0	1	0
SEC22 (Protein transport protein SEC22)	P22214	0	193	193	0	0	0	0	0	0	0	0	0	0	0	0	0	SNARE	Synaptobrevins (v-SNARE family)	21	0	1	0
TRX1 (Thioredoxin-1) (LMA-1 complex subunit)	P22217	0	103	103	0	0	0	0	0	0	0	0	0	0	0	0	0	OTHER FUSION REGULATORS	Regulatory proteins	0	1	0	0
Sec15	P22224	60	850	910	0	0	0	0	0	0	3	27	6.59341	0	0	0	0.32967	MULTISUBUNIT TETHERING COMPLEX	Exocyst	0	0	1	0
TRX2 (Thioredoxin-2) (LMA-1 complex subunit)	P22803	0	104	104	0	0	0	0	0	0	0	0	0	0	0	0	0	OTHER FUSION REGULATORS	Regulatory proteins	0	1	0	0
BET1 (Protein transport protein BET1)	P22804	28	90	118	0	0	0	0	0	0	1	9	23.7288	0	0	0	0.847458	SNARE	Other t-SNARES	24	0	1	0
Vps3 (Vacuolar protein sorting-associated protein 3)	P23643	127	884	1011	1	1	1	125	125	125	4	55	12.5618	12.364	12.364	12.364	0.395648	MULTISUBUNIT TETHERING COMPLEX	CORVET	0	0	0	0
BOS1 (Protein transport protein BOS1)	P25385	79	147	226	0	0	0	0	0	0	4	35	34.9558	0	0	0	1.76991	SNARE	Other t-SNARES	18	1	0	0
USO1 (Intracellular protein transport protein USO1)	P25386	734	1056	1790	6	4	0	326	261	0	14	138	41.0056	18.2123	14.581	0	0.782123	OTHER FUSION REGULATORS	COPII SYSTEM	0	0	2	0
Suppressor of yeast profilin deletion (SYP1)	P25623	368	502	870	1	1	1	338	338	338	8	214	42.2989	38.8506	38.8506	38.8506	0.91954	ADAPTOR/SORTING	CLATHRIN	0	1	0	0
AP-2 complex subunit beta	P27351	81	619	700	1	1	0	76	76	0	3	54	11.5714	10.8571	10.8571	0	0.428571	ADAPTOR/SORTING	CLATHRIN	0	0	1	0
Vps18/PEP3 (Vacuolar protein sorting-associated protein 18)	P27801	0	918	918	0	0	0	0	0	0	0	0	0	0	0	0	0	MULTISUBUNIT TETHERING COMPLEX	CORVET	0	1	2	0
SEC20 (Protein transport protein SEC20)	P28791	19	347	366	0	0	0	0	0	0	0	0	5.19126	0	0	0	0	SNARE	Other t-SNARES	17	0	1	0
Protein transport protein SEC1 (Sec1)	P30619	114	610	724	1	1	0	53	53	0	3	43	15.7459	7.32044	7.32044	0	0.414365	OTHER FUSION REGULATORS	SM proteins	0	0	1	0
SNC1 (Synaptobrevin homolog 1)	P31109	26	74	100	0	0	0	0	0	0	1	13	26	0	0	0	1	SNARE	Synaptobrevins (v-SNARE family)	17	0	1	0
SYN8 (Syntaxin-8)	P31377	76	158	234	1	1	0	52	52	0	3	55	32.4786	22.2222	22.2222	0	1.28205	SNARE	Syntaxins (t-SNARE family)	21	0	1	0
SEC21 (Coatomer subunit gamma)	P32074	42	893	935	0	0	0	0	0	0	0	0	4.49198	0	0	0	0	ADAPTOR/SORTING	COPI SYSTEM	0	1	1	0
Actin cytoskeleton-regulatory complex protein PAN1	P32521	1097	383	1480	6	4	2	939	866	740	34	754	74.1216	63.4459	58.5135	50	2.2973	ADAPTOR/SORTING	CLATHRIN	0	3	2	0
Sec17 (Alpha-soluble NSF attachment protein)	P32602	3	289	292	0	0	0	0	0	0	0	0	1.0274	0	0	0	0	OTHER FUSION REGULATORS	Dissociation of Cis-SNARE complexes	0	0	0	0
TCA17 (TRAPP-associated protein TCA17)	P32613	0	152	152	0	0	0	0	0	0	0	0	0	0	0	0	0	MULTISUBUNIT TETHERING COMPLEX	TRAPPII	0	0	1	0
Actin cytoskeleton-regulatory complex protein SLA1	P32790	812	432	1244	8	5	2	613	499	267	29	518	65.2733	49.2765	40.1125	21.463	2.33119	ADAPTOR/SORTING	CLATHRIN	0	4	0	0
EMP24 (Endosomal protein EMP24B)	P32803	3	179	182	0	0	0	0	0	0	0	0	1.64835	0	0	0	0	UNCLASSIFIED	COPII SYSTEM	21	1	0	0
Sec6	P32844	6	799	805	0	0	0	0	0	0	0	0	0.745342	0	0	0	0	MULTISUBUNIT TETHERING COMPLEX	Exocyst	0	0	1	0
PEP12 (Syntaxin PEP12)	P32854	35	233	268	0	0	0	0	0	0	0	0	13.0597	0	0	0	0	SNARE	Syntaxins (t-SNARE family)	20	0	1	0
Sec8	P32855	101	964	1065	1	1	0	53	53	0	2	23	9.48357	4.97653	4.97653	0	0.187793	MULTISUBUNIT TETHERING COMPLEX	Exocyst	0	1	0	0
SSO1 (Protein SSO1)	P32867	65	203	268	0	0	0	0	0	0	3	31	24.2537	0	0	0	1.1194	SNARE	Syntaxins (t-SNARE family)	22	1	1	0
Trs65 (Trafficking protein particle complex II-specific subunit 65)	P32893	57	503	560	0	0	0	0	0	0	0	0	10.1786	0	0	0	0	MULTISUBUNIT TETHERING COMPLEX	TRAPPII	0	0	1	0
VAM7 (Vacuolar morphogenesis protein 7)	P32912	111	205	316	1	0	0	36	0	0	3	43	35.1266	11.3924	0	0	0.949367	SNARE	Other t-SNARES	0	1	1	0
SNC2 (Synaptobrevin homolog 2)	P33328	27	69	96	0	0	0	0	0	0	1	11	28.125	0	0	0	1.04167	SNARE	Synaptobrevins (v-SNARE family)	19	0	1	0
Sec3 (Exocyst complex component SEC3)	P33332	465	871	1336	5	3	2	421	346	266	11	198	34.8054	31.512	25.8982	19.9102	0.823353	MULTISUBUNIT TETHERING COMPLEX	Exocyst	0	0	1	0
Protein SLA2, Transmembrane protein MOP2, END4; UFG1;	P33338	256	692	948	2	2	0	136	136	0	8	108	27.0042	14.346	14.346	0	0.843882	UNCLASSIFIED	CLATHRIN	20	0	0	0
Tip20 (Protein transport protein TIP20)	P33891	13	688	701	0	0	0	0	0	0	0	0	1.85449	0	0	0	0	MULTISUBUNIT TETHERING COMPLEX	Tethering complexes	0	0	1	0
EDE1 (EH domain-containing and endocytosis protein 1)	P34216	957	424	1381	5	5	2	827	827	663	26	591	69.2976	59.8841	59.8841	48.0087	1.88269	ADAPTOR/SORTING	CLATHRIN	0	1	3	0
AP-1 complex subunit sigma-1	P35181	0	156	156	0	0	0	0	0	0	0	0	0	0	0	0	0	ADAPTOR/SORTING	CLATHRIN	0	1	0	0
GCS1 (ADP-ribosylation factor GTPase-activating protein GCS1)	P35197	193	159	352	3	1	1	178	105	105	6	97	54.8295	50.5682	29.8295	29.8295	1.70455	ENZYME/ENZYME-INTERACTOR	COPI SYSTEM	0	1	0	0
AP-1 complex subunit beta-1	P36000	38	688	726	0	0	0	0	0	0	2	20	5.23416	0	0	0	0.275482	ADAPTOR/SORTING	CLATHRIN	0	0	1	0
YKT6 (Synaptobrevin homolog YKT6)	P36015	0	200	200	0	0	0	0	0	0	1	8	0	0	0	0	0.5	SNARE	Synaptobrevins (v-SNARE family)	0	0	1	0
Vps51 (Ang2) (Vacuolar protein sorting-associated protein 51)	P36116	88	76	164	1	1	0	60	60	0	3	57	53.6585	36.5854	36.5854	0	1.82927	MULTISUBUNIT TETHERING COMPLEX	GARP	0	0	1	0
Arrestin-related trafficking adapter 6 (ALY1)	P36117	312	603	915	2	1	0	91	59	0	14	159	34.0984	9.94536	6.44809	0	1.53005	ADAPTOR/SORTING	CLATHRIN	0	1	0	0
Bet3 (Trafficking protein particle complex subunit BET3)	P36149	0	193	193	0	0	0	0	0	0	0	0	0	0	0	0	0	MULTISUBUNIT TETHERING COMPLEX	TRAPPI	0	0	1	0
AP-2 complex subunit alpha	P38065	48	977	1025	0	0	0	0	0	0	2	13	4.68293	0	0	0	0.195122	ADAPTOR/SORTING	CLATHRIN	0	1	1	0
AP-3 complex subunit mu	P38153	12	471	483	0	0	0	0	0	0	0	0	2.48447	0	0	0	0	ADAPTOR/SORTING	CLATHRIN	0	0	1	0
SRO77 (Lethal(2) giant larvae protein homolog SRO77, tomosyn hom)	P38163	75	935	1010	1	0	0	31	0	0	4	37	7.42574	3.06931	0	0	0.39604	OTHER FUSION REGULATORS	Regulatory proteins	0	0	1	0
Autophagy-related protein 8 (Atg8, Apg8)	P38182	0	117	117	0	0	0	0	0	0	0	0	0	0	0	0	0	OTHER FUSION REGULATORS	Regulatory proteins	0	1	0	0
Exo84	P38261	244	509	753	3	1	1	203	136	136	5	140	32.4037	26.9588	18.0611	18.0611	0.664011	MULTISUBUNIT TETHERING COMPLEX	Exocyst	0	0	1	0
Trs20 (Trafficking protein particle complex subunit 20)	P38334	19	156	175	0	0	0	0	0	0	0	0	10.8571	0	0	0	0	MULTISUBUNIT TETHERING COMPLEX	TRAPPI	0	0	1	0
GLO3 (ADP-ribosylation factor GTPase-activating protein GLO3)	P38682	297	196	493	2	1	1	199	166	166	14	173	60.2434	40.3651	33.6714	33.6714	2.83976	ENZYME/ENZYME-INTERACTOR	COPI SYSTEM	0	1	0	0
Adaptin medium chain homolog APM2	P38700	122	483	605	1	0	0	45	0	0	2	24	20.1653	7.43802	0	0	0.330579	ADAPTOR/SORTING	CLATHRIN	0	0	1	0
GOS1 (Golgi SNAP receptor complex member 1)	P38736	35	170	205	0	0	0	0	0	0	1	6	17.0732	0	0	0	0.487805	SNARE	Other t-SNARES	18	1	0	0
SFB3 (SED5-binding protein 3/SEC24-related protein 3/Lst1)	P38810	135	794	929	2	1	0	93	63	0	5	81	14.5318	10.0108	6.78149	0	0.538213	ADAPTOR/SORTING	COPII SYSTEM	0	5	0	0
ADP-ribosylation factor-binding protein, GGA2	P38817	198	387	585	2	0	0	93	0	0	9	113	33.8462	15.8974	0	0	1.53846	ADAPTOR/SORTING	CLATHRIN	0	2	1	0
ERP5 (Protein ERP5)	P38819	6	185	191	0	0	0	0	0	0	0	0	3.14136	0	0	0	0	UNCLASSIFIED	COPII SYSTEM	21	0	0	0
Clathrin coat assembly protein AP180A (YAP1801)	P38856	307	330	637	2	2	1	273	273	200	11	210	48.1947	42.8571	42.8571	31.3972	1.72684	ADAPTOR/SORTING	CLATHRIN	0	1	0	0
SVP26 (Protein SVP26)	P38869	6	143	149	0	0	0	0	0	0	0	0	4.02685	0	0	0	0	ADAPTOR/SORTING	COPII SYSTEM	79	0	0	0
Vacuolar protein sorting-associated protein 45 (Vps45)	P38932	12	565	577	0	0	0	0	0	0	0	0	2.07972	0	0	0	0	OTHER FUSION REGULATORS	SM proteins	0	0	1	0
Vps41 (Vacuolar protein sorting-associated protein 41)	P38959	134	858	992	1	1	1	102	102	102	4	61	13.5081	10.2823	10.2823	10.2823	0.403226	MULTISUBUNIT TETHERING COMPLEX	HOPS	0	0	1	1
SEC31 (Protein transport protein SEC31)	P38968	563	710	1273	3	2	1	450	419	369	18	349	44.2262	35.3496	32.9144	28.9866	1.41398	COAT	COPII SYSTEM	0	0	2	3
AP-1 accessory protein LAA1	P39526	19	1995	2014	0	0	0	0	0	0	0	0	0.943396	0	0	0	0	UNCLASSIFIED	CLATHRIN	0	0	0	0
MST28 (Multicopy suppressor of SEC21 protein 28)	P39552	24	168	192	0	0	0	0	0	0	1	8	12.5	0	0	0	0.520833	UNCLASSIFIED	COPI SYSTEM	42	0	1	0
Vps8 (Vacuolar protein sorting-associated protein 8)	P39702	39	1235	1274	0	0	0	0	0	0	1	8	3.06122	0	0	0	0.0784929	MULTISUBUNIT TETHERING COMPLEX	CORVET	0	1	0	0
ERP2 (Protein ERP2)	P39704	1	193	194	0	0	0	0	0	0	0	0	0.515464	0	0	0	0	UNCLASSIFIED	COPII SYSTEM	21	1	0	0
ERV46 (ER-derived vesicles protein ERV46)	P39727	29	344	373	0	0	0	0	0	0	1	7	7.7748	0	0	0	0.268097	UNCLASSIFIED	COPII SYSTEM	42	0	1	0
Vps52 (Vacuolar protein sorting-associated protein 52)	P39904	48	593	641	0	0	0	0	0	0	4	42	7.4883	0	0	0	0.624025	MULTISUBUNIT TETHERING COMPLEX	GARP	0	0	1	0
SSO2 (Protein SSO2)	P39926	103	170	273	1	0	0	32	0	0	5	72	37.7289	11.7216	0	0	1.8315	SNARE	Syntaxins (t-SNARE family)	22	0	1	0
Ddi1/Vsm1 (DNA damage-inducible protein 1/v-SNARE-master 1)	P40087	100	328	428	1	1	0	70	70	0	3	48	23.3645	16.3551	16.3551	0	0.700935	OTHER FUSION REGULATORS	Regulatory proteins	0	1	1	0
Cog3 (Sec34) (Conserved oligomeric Golgi complex subunit 3)	P40094	46	755	801	0	0	0	0	0	0	2	18	5.74282	0	0	0	0.249688	MULTISUBUNIT TETHERING COMPLEX	Cog	0	0	1	0
SEC9 (Protein transport protein SEC9)	P40357	606	45	651	3	2	1	536	494	432	20	413	93.0876	82.3349	75.8833	66.3594	3.0722	SNARE	Other t-SNARES	0	0	0	0
SEC24 (Protein transport protein SEC24)	P40482	176	750	926	1	1	1	134	134	134	4	112	19.0065	14.4708	14.4708	14.4708	0.431965	ADAPTOR/SORTING	COPII SYSTEM	0	5	0	0
SEC28 (Coatomer subunit epsilon)	P40509	0	296	296	0	0	0	0	0	0	0	0	0	0	0	0	0	COAT	COPI SYSTEM	0	0	1	0
TED1 (Protein TED1)	P40533	5	426	431	0	0	0	0	0	0	0	0	1.16009	0	0	0	0	UNCLASSIFIED	COPII SYSTEM	42	0	0	0
Phosphatidylinositol 4,5-bisphosphate 5-phosphatase INP51 INP51	P40559	35	911	946	0	0	0	0	0	0	3	38	3.69979	0	0	0	0.317125	ENZYME/ENZYME-INTERACTOR	CLATHRIN	0	1	1	0
VMA21 (Vacuolar ATPase assembly integral membrane protein VMA21)	P41806	9	25	34	0	0	0	0	0	0	0	0	26.4706	0	0	0	0	UNCLASSIFIED	COPII SYSTEM	43	1	0	0
SEC26 (Coatomer subunit beta)	P41810	39	934	973	0	0	0	0	0	0	0	0	4.00822	0	0	0	0	ADAPTOR/SORTING	COPI SYSTEM	0	0	2	0
SEC27 (Coatomer subunit beta')	P41811	90	799	889	1	1	0	86	86	0	4	55	10.1237	9.67379	9.67379	0	0.449944	COAT	COPI SYSTEM	0	0	1	5
UFE1 (Syntaxin UFE1)	P41834	28	300	328	0	0	0	0	0	0	0	0	8.53659	0	0	0	0	SNARE	Syntaxins (t-SNARE family)	18	1	0	0
EMP47 (Protein EMP47)	P43555	43	381	424	0	0	0	0	0	0	1	8	10.1415	0	0	0	0.235849	UNCLASSIFIED	COPII SYSTEM	21	0	1	0
RET2 (Coatomer subunit delta)	P43621	158	388	546	2	2	0	133	133	0	4	98	28.9377	24.359	24.359	0	0.732601	ADAPTOR/SORTING	COPI SYSTEM	0	1	1	0
SFT1 (Protein transport protein SFT1)	P43682	11	66	77	0	0	0	0	0	0	0	0	14.2857	0	0	0	0	SNARE	Other t-SNARES	20	0	0	0
AP-3 complex subunit beta	P46682	101	708	809	2	0	0	78	0	0	4	36	12.4845	9.64153	0	0	0.494438	ADAPTOR/SORTING	CLATHRIN	0	0	1	0
Trs85 (Trafficking protein particle complex III-specific subunit 85)	P46944	59	639	698	0	0	0	0	0	0	1	6	8.45272	0	0	0	0.143266	MULTISUBUNIT TETHERING COMPLEX	TRAPPII	0	0	1	0
Cargo-transport protein YPP1	P46951	18	799	817	0	0	0	0	0	0	0	0	2.20318	0	0	0	0	UNCLASSIFIED	CLATHRIN	0	0	0	0
Arrestin-related trafficking adapter 3 (ALY2)	P47029	549	497	1046	3	3	1	345	345	220	21	327	52.4857	32.9828	32.9828	21.0325	2.00765	ADAPTOR/SORTING	CLATHRIN	0	2	0	0
Vps53 (Vacuolar protein sorting-associated protein 53)	P47061	29	793	822	0	0	0	0	0	0	1	12	3.52798	0	0	0	0.121655	MULTISUBUNIT TETHERING COMPLEX	GARP	0	0	1	0
AP-3 complex subunit sigma	P47064	1	193	194	0	0	0	0	0	0	0	0	0.515464	0	0	0	0	ADAPTOR/SORTING	CLATHRIN	0	1	0	0
ENT3 (Epsin-3)	P47160	242	166	408	2	2	1	210	210	136	8	162	59.3137	51.4706	51.4706	33.3333	1.96078	ADAPTOR/SORTING	CLATHRIN	0	1	0	0
SEC16 (COPII coat assembly protein SEC16)	P48415	1634	561	2195	10	8	4	1496	1411	1113	45	1099	74.4419	68.1549	64.2825	50.7062	2.05011	UNCLASSIFIED	COPII SYSTEM	0	3	0	0
Polyphosphatidylinositol phosphatase INP52 (Synaptojanin-like prot. 2)	P50942	283	900	1183	1	1	1	231	231	231	8	176	23.9222	19.5266	19.5266	19.5266	0.676247	ENZYME/ENZYME-INTERACTOR	CLATHRIN	0	1	1	0
YIP1 (Protein transport protein YIP1)	P53039	13	130	143	0	0	0	0	0	0	1	7	9.09091	0	0	0	0.699301	OTHER FUSION REGULATORS	COPII SYSTEM	105	0	0	0
Cog1 (Conserved oligomeric Golgi complex subunit 1)	P53079	12	405	417	0	0	0	0	0	0	0	0	2.8777	0	0	0	0	MULTISUBUNIT TETHERING COMPLEX	Cog	0	0	1	0
USE1/SLT1 (Protein transport protein USE1)	P53146	56	168	224	0	0	0	0	0	0	3	33	25	0	0	0	1.33929	SNARE	Other t-SNARES	21	0	1	0
ERV14 (ER-derived vesicles protein ERV14)	P53173	0	75	75	0	0	0	0	0	0	0	0	0	0	0	0	0	UNCLASSIFIED	COPII SYSTEM	63	0	1	0
MST27 (Multicopy suppressor of SEC21 protein 27)	P53176	17	175	192	0	0	0	0	0	0	1	7	8.85417	0	0	0	0.520833	UNCLASSIFIED	COPI SYSTEM	42	0	1	0
Cog7 (Conserved oligomeric Golgi complex subunit 7)	P53195	38	241	279	0	0	0	0	0	0	2	30	13.6201	0	0	0	0.716846	MULTISUBUNIT TETHERING COMPLEX	Cog	0	0	0	0
ERP6, Protein ERP6	P53198	0	195	195	0	0	0	0	0	0	0	0	0	0	0	0	0	UNCLASSIFIED	COPII SYSTEM	21	0	0	0
Arrestin-related trafficking adapter 5 (ART5)	P53244	100	486	586	0	0	0	0	0	0	5	68	17.0648	0	0	0	0.853242	ADAPTOR/SORTING	CLATHRIN	0	1	0	0
VOA1 (V0 assembly protein 1)	P53262	16	228	244	0	0	0	0	0	0	0	0	6.55738	0	0	0	0	UNCLASSIFIED	COPII SYSTEM	21	0	0	0
Cog2 (Sec35) (Conserved oligomeric Golgi complex subunit 2)	P53271	5	257	262	0	0	0	0	0	0	0	0	1.9084	0	0	0	0	MULTISUBUNIT TETHERING COMPLEX	Cog	0	0	1	0
Clathrin coat assembly protein AP180B (YAP1802)	P53309	293	275	568	3	3	0	227	227	0	8	210	51.5845	39.9648	39.9648	0	1.40845	ADAPTOR/SORTING	CLATHRIN	0	1	0	0
ERV29 (ER-derived vesicles protein ERV29)	P53337	2	182	184	0	0	0	0	0	0	0	0	1.08696	0	0	0	0	UNCLASSIFIED	COPII SYSTEM	126	0	1	0
RET3 (Coatomer subunit zeta)	P53600	9	180	189	0	0	0	0	0	0	0	0	4.7619	0	0	0	0	ADAPTOR/SORTING	COPI SYSTEM	0	1	0	0
COP1/SEC33 (Coatomer subunit alpha)	P53622	91	1110	1201	1	1	0	61	61	0	2	48	7.57702	5.0791	5.0791	0	0.166528	COAT	COPI SYSTEM	0	0	2	6
YIF1 (Protein transport protein YIF1)	P53845	57	153	210	1	0	0	48	0	0	2	37	27.1429	22.8571	0	0	0.952381	OTHER FUSION REGULATORS	COPII SYSTEM	104	0	1	0
Dsl1 (Protein transport protein DSL1)	P53847	93	661	754	2	0	0	79	0	0	2	40	12.3342	10.4775	0	0	0.265252	MULTISUBUNIT TETHERING COMPLEX	Tethering complexes	0	2	0	0
Cog5 (Conserved oligomeric Golgi complex subunit 5)	P53951	2	401	403	0	0	0	0	0	0	0	0	0.496278	0	0	0	0	MULTISUBUNIT TETHERING COMPLEX	Cog	0	0	1	0
SFB2 (SED5-binding protein 2/SEC24-related protein 2/ ISS1)	P53953	52	824	876	1	0	0	31	0	0	2	23	5.93607	3.53881	0	0	0.228311	ADAPTOR/SORTING	COPII SYSTEM	0	4	0	0
Cog6 (Conserved oligomeric Golgi complex subunit 6)	P53959	126	713	839	2	0	0	82	0	0	5	91	15.0179	9.77354	0	0	0.595948	MULTISUBUNIT TETHERING COMPLEX	Cog	0	1	0	0
ERV25 (Endoplasmic reticulum vesicle protein 25)	P54837	2	188	190	0	0	0	0	0	0	0	0	1.05263	0	0	0	0	UNCLASSIFIED	COPI SYSTEM	21	1	0	0
Sec5	P89102	65	906	971	0	0	0	0	0	0	3	29	6.69413	0	0	0	0.30896	MULTISUBUNIT TETHERING COMPLEX	Exocyst	0	0	1	0
AP-2 complex subunit sigma	Q00381	0	147	147	0	0	0	0	0	0	0	0	0	0	0	0	0	ADAPTOR/SORTING	CLATHRIN	0	1	0	0
AP-1 complex subunit mu-1-I	Q00776	45	430	475	0	0	0	0	0	0	1	7	9.47368	0	0	0	0.210526	ADAPTOR/SORTING	CLATHRIN	0	1	1	0
SED5 (Integral membrane protein SED5)	Q01590	144	175	319	3	1	0	134	67	0	7	115	45.1411	42.0063	21.0031	0	2.19436	SNARE	Syntaxins (t-SNARE family)	21	1	2	0
Vps16 (Vacuolar protein sorting-associated protein 16)	Q03308	1	797	798	0	0	0	0	0	0	0	0	0.125313	0	0	0	0	MULTISUBUNIT TETHERING COMPLEX	CORVET	0	0	2	0
TLG1 (T-SNARE affecting a late Golgi compartment protein 1)	Q03322	117	86	203	1	0	0	39	0	0	3	39	57.6355	19.2118	0	0	1.47783	SNARE	Syntaxins (t-SNARE family)	21	1	1	0
Trs31 (Trafficking protein particle complex subunit 31)	Q03337	35	248	283	0	0	0	0	0	0	1	6	12.3675	0	0	0	0.353357	MULTISUBUNIT TETHERING COMPLEX	TRAPPI	0	0	1	0
Bet5 (Trafficking protein particle complex subunit BET5)	Q03630	3	156	159	0	0	0	0	0	0	0	0	1.88679	0	0	0	0	MULTISUBUNIT TETHERING COMPLEX	TRAPPI	0	0	1	0
Trs130 (Trafficking protein particle complex II-specific subunit 130)	Q03660	2	1100	1102	0	0	0	0	0	0	0	0	0.181488	0	0	0	0	MULTISUBUNIT TETHERING COMPLEX	TRAPPII	0	0	1	0
ENT5 (Epsin-5)	Q03769	198	213	411	1	1	1	180	180	180	8	113	48.1752	43.7956	43.7956	43.7956	1.94647	ADAPTOR/SORTING	CLATHRIN	0	1	0	0
Trs23 (Trafficking protein particle complex subunit 23)	Q03784	39	180	219	0	0	0	0	0	0	1	6	17.8082	0	0	0	0.456621	MULTISUBUNIT TETHERING COMPLEX	TRAPPI	0	0	3	0
Trs120 (Trafficking protein particle complex II-specific subunit 120)	Q04183	14	1275	1289	0	0	0	0	0	0	0	0	1.08611	0	0	0	0	MULTISUBUNIT TETHERING COMPLEX	TRAPPII	0	0	1	0
VTI1 (t-SNARE VTI1)	Q04338	37	159	196	0	0	0	0	0	0	2	20	18.8776	0	0	0	1.02041	SNARE	Other t-SNARES	21	1	1	0
SPO20 (Sporulation-specific protein 20)	Q04359	125	272	397	0	0	0	0	0	0	9	86	31.4861	0	0	0	2.267	SNARE	Other t-SNARES	0	0	0	0
GRH1 (GRASP65 homolog protein 1)	Q04410	91	281	372	1	1	0	61	61	0	3	54	24.4624	16.3978	16.3978	0	0.806452	UNCLASSIFIED	COPII SYSTEM	0	0	1	0
SEC13 (Protein transport protein SEC13)	Q04491	22	275	297	0	0	0	0	0	0	0	0	7.40741	0	0	0	0	COAT	COPII SYSTEM	0	0	0	6
Cog8 (Conserved oligomeric Golgi complex subunit 8)	Q04632	189	418	607	1	1	1	155	155	155	2	22	31.1367	25.5354	25.5354	25.5354	0.329489	MULTISUBUNIT TETHERING COMPLEX	Cog	0	0	1	0
ERV41 (ER-derived vesicles protein ERV41)	Q04651	0	310	310	0	0	0	0	0	0	0	0	0	0	0	0	0	UNCLASSIFIED	COPII SYSTEM	42	0	1	0
ERP1 (Protein ERP1)	Q05359	0	198	198	0	0	0	0	0	0	0	0	0	0	0	0	0	UNCLASSIFIED	COPII SYSTEM	21	1	0	0
ENT2 (Epsin-2)	Q05785	450	163	613	3	2	1	410	380	299	12	188	73.4095	66.8842	61.9902	48.7765	1.95759	ADAPTOR/SORTING	CLATHRIN	0	1	0	0
Cog4 (Conserved oligomeric Golgi complex subunit 4)	Q06096	38	823	861	0	0	0	0	0	0	0	0	4.41347	0	0	0	0	MULTISUBUNIT TETHERING COMPLEX	Cog	0	1	0	0
Sec10	Q06245	31	840	871	0	0	0	0	0	0	1	9	3.55913	0	0	0	0.114811	MULTISUBUNIT TETHERING COMPLEX	Exocyst	0	0	1	0
ADP-ribosylation factor-binding protein GGA1	Q06336	164	393	557	1	0	0	41	0	0	8	73	29.4434	7.36086	0	0	1.43627	ADAPTOR/SORTING	CLATHRIN	0	2	1	0
Auxilin-like clathrin uncoating factor SWA2	Q06677	298	370	668	3	2	0	200	156	0	12	147	44.6108	29.9401	23.3533	0	1.79641	UNCLASSIFIED	CLATHRIN	0	1	0	0
Vps39/VAM6 (Vacuolar morphogenesis protein 6)	Q07468	11	1038	1049	0	0	0	0	0	0	0	0	1.04862	0	0	0	0	MULTISUBUNIT TETHERING COMPLEX	HOPS	0	2	0	0
TLG2 (T-SNARE affecting a late Golgi compartment protein 2)	Q08144	76	300	376	1	0	0	44	0	0	3	21	20.2128	11.7021	0	0	0.797872	SNARE	Syntaxins (t-SNARE family)	21	0	1	0
AP-3 complex subunit delta	Q08951	223	709	932	3	1	1	204	129	129	8	102	23.927	21.8884	13.8412	13.8412	0.858369	ADAPTOR/SORTING	CLATHRIN	0	0	1	0
AP-1 complex subunit gamma-1	Q12028	20	812	832	0	0	0	0	0	0	1	6	2.40385	0	0	0	0.120192	ADAPTOR/SORTING	CLATHRIN	0	1	1	0
SRO7 (Lethal(2) giant larvae protein homolog SRO7, tomosyn hom)	Q12038	86	947	1033	1	0	0	34	0	0	5	46	8.32527	3.29138	0	0	0.484027	OTHER FUSION REGULATORS	Regulatory proteins	0	0	1	0
Vps54 (Vacuolar protein sorting-associated protein 54)	Q12071	135	754	889	1	0	0	42	0	0	3	36	15.1856	4.72441	0	0	0.337458	MULTISUBUNIT TETHERING COMPLEX	GARP	0	0	0	0
BUG1 (Binder of USO1 and GRH1 protein 1)	Q12191	288	53	341	2	1	1	285	248	248	11	131	84.4575	83.5777	72.7273	72.7273	3.22581	UNCLASSIFIED	COPII SYSTEM	0	0	0	0
RUD3 (GRIP domain-containing protein RUD3), GRP1	Q12234	289	195	484	2	2	1	189	189	126	12	126	59.7107	39.0496	39.0496	26.0331	2.47934	UNCLASSIFIED	COPII SYSTEM	0	1	0	0
VAM3 (Syntaxin VAM3)	Q12241	121	141	262	1	0	0	36	0	0	7	67	46.1832	13.7405	0	0	2.67176	SNARE	Syntaxins (t-SNARE family)	21	0	1	0
NYV1 (Vacuolar v-SNARE NYV1)	Q12255	21	211	232	0	0	0	0	0	0	0	0	9.05172	0	0	0	0	SNARE	Synaptobrevins (v-SNARE family)	21	1	1	0
Polyphosphatidylinositol phosphatase INP53 (Synaptojanin-like prot. 3)	Q12271	235	872	1107	1	1	1	202	202	202	7	170	21.2285	18.2475	18.2475	18.2475	0.63234	ENZYME/ENZYME-INTERACTOR	CLATHRIN	0	1	1	0
EMP46 (Protein EMP46)	Q12396	19	404	423	0	0	0	0	0	0	0	0	4.49173	0	0	0	0	UNCLASSIFIED	COPI SYSTEM	21	0	1	0
ERP3 (Protein ERP3)	Q12403	23	181	204	0	0	0	0	0	0	1	6	11.2745	0	0	0	0.490196	UNCLASSIFIED	COPII SYSTEM	21	0	0	0
ERP4 (Protein ERP4)	Q12450	0	186	186	0	0	0	0	0	0	0	0	0	0	0	0	0	UNCLASSIFIED	COPII SYSTEM	21	0	0	0
ENT1 (Epsin-1)	Q12518	303	151	454	4	3	0	296	254	0	10	142	66.7401	65.1982	55.9471	0	2.20264	ADAPTOR/SORTING	CLATHRIN	0	1	0	0
Dsl3(Sec39) (Protein transport protein SEC39)	Q12745	10	699	709	0	0	0	0	0	0	0	0	1.41044	0	0	0	0	MULTISUBUNIT TETHERING COMPLEX	Tethering complexes	0	1	0	0
YOS1 (Protein transport protein YOS1)	Q3E834	1	42	43	0	0	0	0	0	0	0	0	2.32558	0	0	0	0	OTHER FUSION REGULATORS	COPII SYSTEM	42	0	1	0
AP-2 complex subunit mu	Q99186	20	471	491	0	0	0	0	0	0	0	0	4.07332	0	0	0	0	ADAPTOR/SORTING	CLATHRIN	0	0	1	0
Trs33 (Trafficking protein particle complex subunit 33)	Q99394	35	233	268	0	0	0	0	0	0	2	27	13.0597	0	0	0	0.746269	MULTISUBUNIT TETHERING COMPLEX	TRAPPI	0	0	1	0
													17.7691
