# Supplementary material for: Structural Disorder Provides Increased Adaptability for Vesicle Trafficking Pathways
Source: PLoS Comput Biol. 2013 Jul 18;9(7):e1003144. doi: 10.1371/journal.pcbi.1003144 (PMC3715437; doi:10.1371/journal.pcbi.1003144)
Supplement: Table S3 — Off-pathway interaction partners of vesicle trafficking proteins. The number of high confidence, non-vesicle trafficking related (off-pathway) interaction partners of proteins of the three vesicle-associated pathways in humans. (XLS) [file pcbi.1003144.s003.xls]

## Sheet: Munka1
Name	UNIPROT ID	Route	Num. Non-ves. Traf. Int. partners	Length	Num. LDR>30	Num. pred. DBRs	% of disordered residues	% of residues in DBRs	Functional Class
DAB1	O75553	CLATHRIN	25	588	3	10	51.3605	35.5442	ADAPTOR/SORTING
Beta-arrestin-2	P32121	CLATHRIN	25	409	0	1	15.6479	2.44499	ADAPTOR/SORTING
Dynamin-1	Q05193	CLATHRIN	23	864	1	8	22.338	16.088	ENZYME/ENZYME-INTERACTOR
Protein SEC13 homolog	P55735	COPII	22	322	0	0	6.52174	0	COAT
Beta-arrestin-1	P49407	CLATHRIN	18	418	1	4	21.5311	11.7225	ADAPTOR/SORTING
Dynamin-2	P50570	CLATHRIN	18	870	1	9	23.3333	12.1839	ENZYME/ENZYME-INTERACTOR
CIN85 (SH3KBP1)	Q96B97	CLATHRIN	15	665	2	15	66.7669	46.3158	ADAPTOR/SORTING
Epidermal growth factor receptor substrate 15 (EPS15)	P42566	CLATHRIN	13	896	4	14	48.9955	23.1027	ADAPTOR/SORTING
NUMB	P49757	CLATHRIN	12	651	5	13	61.2903	37.4808	ADAPTOR/SORTING
Clathrin light chain A	P09496	CLATHRIN	10	248	3	3	60.0806	44.7581	COAT
DAB2	P98082	CLATHRIN	10	770	6	24	74.1558	49.7403	ADAPTOR/SORTING
Clathrin heavy chain 1	Q00610	CLATHRIN	10	1675	0	0	1.07463	0	COAT
Endophilin-A1	Q99962	CLATHRIN	10	352	1	8	33.2386	19.6023	UNCLASSIFIED
Synaptojanin-1 (Synaptic inositol 1,4,5-trisphosphate 5-phosphatase 1)	O43426	CLATHRIN	9	1573	3	12	33.7572	24.9205	ENZYME/ENZYME-INTERACTOR
Intersectin-1 (ITSN1)	Q15811	CLATHRIN	9	1721	5	14	28.4137	9.58745	ADAPTOR/SORTING
HRS (Hepatocyte growth factor-regulated tyrosine kinase substrate)	O14964	CLATHRIN	8	777	4	12	55.8559	31.1454	ADAPTOR/SORTING
AP-2 complex subunit alpha-1	O95782	CLATHRIN	7	977	2	4	14.739	8.59775	ADAPTOR/SORTING
AP-2 complex subunit beta	P63010	CLATHRIN	6	937	0	1	4.16222	1.28068	ADAPTOR/SORTING
COPB2 (Coatomer subunit beta')	P35606	COPI	6	906	1	3	9.16115	5.07726	COAT
AP-2 complex subunit mu	Q96CW1	CLATHRIN	5	435	0	1	4.82759	1.37931	ADAPTOR/SORTING
Dynamin-3	Q9UQ16	CLATHRIN	5	869	1	6	22.3245	13.809	ENZYME/ENZYME-INTERACTOR
AP-3 complex subunit beta-1	O00203	CLATHRIN	4	1094	1	8	23.2176	7.49543	ADAPTOR/SORTING
Synaptojanin-2 (Synaptic inositol 1,4,5-trisphosphate 5-phosphatase 2)	O15056	CLATHRIN	4	1496	4	16	31.4171	24.3984	ENZYME/ENZYME-INTERACTOR
Arf-GAP with coiled-coil, ANK repeat and PH domain-containing protein 1	Q15027	CLATHRIN	4	740	1	6	22.027	10.4054	ENZYME/ENZYME-INTERACTOR
ADP-ribosylation factor-binding protein GGA3	Q9NZ52	CLATHRIN	4	723	3	10	39.6957	23.9281	ADAPTOR/SORTING
Epsin-1	Q9Y6I3	CLATHRIN	4	576	1	11	77.7778	63.3681	ADAPTOR/SORTING
YIF1A (Protein YIF1A)	O95070	COPII	4	187	0	0	11.7647	0	UNCLASSIFIED
LMAN1 (Protein ERGIC-53)	P49257	COPII	4	489	1	6	23.9264	10.6339	UNCLASSIFIED
BCAP31 (B-cell receptor-associated protein 31)	P51572	COPII	4	183	0	1	28.4153	9.28962	UNCLASSIFIED
HIP1 (Huntingtin-interacting protein 1)	O00291	CLATHRIN	3	1037	0	7	21.3115	6.36451	ADAPTOR/SORTING
AP-2 complex subunit alpha-2	O94973	CLATHRIN	3	939	1	3	9.26518	2.9819	ADAPTOR/SORTING
Amphiphysin	P49418	CLATHRIN	3	695	3	11	60.5755	48.3453	UNCLASSIFIED
Low density lipoprotein receptor adapter protein 1 ( LDLRAP1, ARH)	Q5SW96	CLATHRIN	3	308	0	3	26.9481	13.961	ADAPTOR/SORTING
Endophilin-A2, EA2	Q99961	CLATHRIN	3	368	1	6	35.5978	21.4674	UNCLASSIFIED
Sorting nexin-9 (SNX9)	Q9Y5X1	CLATHRIN	3	595	1	7	27.395	17.6471	ADAPTOR/SORTING
SH3GLB1 (Endophilin-B1)	Q9Y371	COPI	3	365	0	1	7.12329	1.91781	UNCLASSIFIED
TMED10 (Transmembrane emp24 domain-containing protein 10)	P49755	COPI/COPII	3	198	0	0	2.52525	0	UNCLASSIFIED
GAK (Cyclin-G-associated kinase)	O14976	CLATHRIN	2	1311	4	14	39.5118	27.9939	ENZYME/ENZYME-INTERACTOR
Clathrin light chain B	P09497	CLATHRIN	2	229	1	4	74.6725	52.4017	COAT
Clathrin heavy chain 2	P53675	CLATHRIN	2	1640	0	0	0	0	COAT
Endophilin-A3	Q99963	CLATHRIN	2	347	0	3	9.51009	6.91643	UNCLASSIFIED
ADP-ribosylation factor-binding protein GGA2	Q9UJY4	CLATHRIN	2	613	2	7	20.8809	11.5824	ADAPTOR/SORTING
ADP-ribosylation factor-binding protein GGA1	Q9UJY5	CLATHRIN	2	639	1	12	46.7919	34.2723	ADAPTOR/SORTING
SCYL1 (N-terminal kinase-like protein)	Q96KG9	COPI	2	808	1	9	34.0347	21.5347	UNCLASSIFIED
COPG2 (Coatomer subunit gamma-2)	Q9UBF2	COPI	2	871	0	0	2.87026	0	ADAPTOR/SORTING
Protein transport protein Sec24D	O94855	COPII	2	1032	1	5	29.0698	24.5155	ADAPTOR/SORTING
Protein transport protein Sec31A	O94979	COPII	2	1220	1	12	33.6066	25.4918	COAT
MCFD2 (Multiple coagulation factor deficiency protein 2)	Q8NI22	COPII	2	146	0	4	36.3014	25.3425	UNCLASSIFIED
AP-4 complex subunit mu-1	O00189	CLATHRIN	1	453	0	2	6.40177	3.09051	ADAPTOR/SORTING
Putative tyrosine-protein phosphatase auxilin	O75061	CLATHRIN	1	913	1	10	45.2355	32.092	ENZYME/ENZYME-INTERACTOR
Hip1R (Huntingtin-interacting protein 1-related protein)	O75146	CLATHRIN	1	1068	2	10	26.9663	9.64419	ADAPTOR/SORTING
AP-2 complex subunit sigma	P53680	CLATHRIN	1	142	0	0	0	0	ADAPTOR/SORTING
AP-1 complex subunit beta-1	Q10567	CLATHRIN	1	949	1	2	7.69231	4.00421	ADAPTOR/SORTING
epsinR(enthoprotin, CLINT1, Epsin4, Clathrin interactor 1)	Q14677	CLATHRIN	1	625	3	13	56.16	28.16	ADAPTOR/SORTING
Intersectin-2 (ITSN2)	Q9NZM3	CLATHRIN	1	1697	2	9	21.4496	5.53919	ADAPTOR/SORTING
AP-4 complex subunit beta-1	Q9Y6B7	CLATHRIN	1	739	0	0	2.30041	0	ADAPTOR/SORTING
Stonin-1	Q9Y6Q2	CLATHRIN	1	735	0	5	20.8163	8.97959	ADAPTOR/SORTING
COPE (Coatomer subunit epsilon)	O14579	COPI	1	308	0	0	5.84416	0	COAT
Coatomer subunit beta	P53618	COPI	1	953	0	1	4.09234	0.734523	ADAPTOR/SORTING
COPA (Coatomer subunit alpha)	P53621	COPI	1	1224	1	5	9.23203	7.02614	COAT
Protein transport protein Sec24A	O95486	COPII	1	1093	1	7	34.1263	25.7091	ADAPTOR/SORTING
Protein transport protein Sec24B	O95487	COPII	1	1268	3	12	34.7792	20.9779	ADAPTOR/SORTING
Protein transport protein Sec24C	P53992	COPII	1	1094	1	6	34.1865	28.0622	ADAPTOR/SORTING
Protein transport protein Sec23A	Q15436	COPII	1	765	0	2	4.96732	2.87582	ADAPTOR/SORTING
VMA21 (Vacuolar ATPase assembly integral membrane protein VMA21)	Q3ZAQ7	COPII	1	59	0	0	6.77966	0	UNCLASSIFIED
Protein transport protein Sec31B	Q9NQW1	COPII	1	1179	3	9	27.3961	18.7447	COAT
SEC23IP/p125 (SEC23-interacting protein)	Q9Y6Y8	COPII	1	1000	1	7	28.2	11	UNCLASSIFIED
FCH domain only protein 1	O14526	CLATHRIN	0	889	3	12	47.5816	32.5084	ADAPTOR/SORTING
AP-3 complex subunit delta-1	O14617	CLATHRIN	0	1153	1	10	29.4883	13.3565	ADAPTOR/SORTING
AP-1 complex subunit gamma-1	O43747	CLATHRIN	0	822	1	3	10.3406	4.86618	ADAPTOR/SORTING
Epsin-2	O95208	CLATHRIN	0	641	4	14	74.571	51.9501	ADAPTOR/SORTING
AP-3 complex subunit mu-2	P53677	CLATHRIN	0	418	0	1	4.54545	2.15311	ADAPTOR/SORTING
AP-1 complex subunit sigma-2	P56377	CLATHRIN	0	157	0	0	0	0	ADAPTOR/SORTING
AP-3 complex subunit sigma-2	P59780	CLATHRIN	0	193	0	0	0	0	ADAPTOR/SORTING
AP-1 complex subunit sigma-1A	P61966	CLATHRIN	0	158	0	0	0	0	ADAPTOR/SORTING
FCH domain only protein 2	Q0JRZ9	CLATHRIN	0	810	3	12	34.5679	19.5062	ADAPTOR/SORTING
AP-3 complex subunit beta-2	Q13367	CLATHRIN	0	1082	1	7	24.122	8.87246	ADAPTOR/SORTING
AP180/PICALM/SNAP91	Q13492	CLATHRIN	0	652	1	6	28.2209	9.04908	ADAPTOR/SORTING
AAK1 (AP2-associated protein kinase 1)	Q2M2I8	CLATHRIN	0	961	2	18	57.9605	38.7097	ENZYME/ENZYME-INTERACTOR
Adaptin ear-binding coat-associated protein 1 (NECAP1)	Q8NC96	CLATHRIN	0	275	1	6	46.5455	26.1818	ADAPTOR/SORTING
Stonin-2	Q8WXE9	CLATHRIN	0	905	3	14	40.3315	26.1878	ADAPTOR/SORTING
AP-3 complex subunit sigma-1	Q92572	CLATHRIN	0	193	0	0	0	0	ADAPTOR/SORTING
AP-1 complex subunit sigma-3	Q96PC3	CLATHRIN	0	154	0	0	0	0	ADAPTOR/SORTING
SH3-containing GRB2-like protein 3-interacting protein 1 (SGIP)	Q9BQI5	CLATHRIN	0	828	5	14	62.6812	40.0966	ADAPTOR/SORTING
AP-1 complex subunit mu-1	Q9BXS5	CLATHRIN	0	423	0	0	2.12766	0	ADAPTOR/SORTING
Epsin-3	Q9H201	CLATHRIN	0	632	5	12	68.3544	52.057	ADAPTOR/SORTING
Adaptin ear-binding coat-associated protein 2 (NECAP2)	Q9NVZ3	CLATHRIN	0	263	1	6	46.0076	36.1217	ADAPTOR/SORTING
AP-4 complex subunit epsilon-1	Q9UPM8	CLATHRIN	0	1137	1	3	8.97098	3.86983	ADAPTOR/SORTING
AP-3 complex subunit mu-1	Q9Y2T2	CLATHRIN	0	418	0	0	1.91388	0	ADAPTOR/SORTING
AP-4 complex subunit sigma-1	Q9Y587	CLATHRIN	0	144	0	0	0	0	ADAPTOR/SORTING
AP-1 complex subunit mu-2	Q9Y6Q5	CLATHRIN	0	423	0	0	0.70922	0	ADAPTOR/SORTING
COPD (Coatomer subunit delta)	P48444	COPI	0	511	3	4	25.636	14.8728	ADAPTOR/SORTING
COPZ1 (Coatomer subunit zeta-1)	P61923	COPI	0	177	0	0	0	0	ADAPTOR/SORTING
ARFGAP2 (ADP-ribosylation factor GTPase-activating protein 2)	Q8N6H7	COPI	0	521	2	8	47.2169	29.1747	ENZYME/ENZYME-INTERACTOR
ARFGAP1 (ADP-ribosylation factor GTPase-activating protein 1)	Q8N6T3	COPI	0	406	3	8	52.2167	25.1232	ENZYME/ENZYME-INTERACTOR
ARFGAP3 (ADP-ribosylation factor GTPase-activating protein 3)	Q9NP61	COPI	0	516	1	9	36.6279	19.5736	ENZYME/ENZYME-INTERACTOR
SH3GLB2 (Endophilin-B2)	Q9NR46	COPI	0	395	0	2	10.1266	4.05063	UNCLASSIFIED
COPZ2 (Coatomer subunit zeta-2)	Q9P299	COPI	0	210	1	0	16.1905	0	ADAPTOR/SORTING
TMED3 (Transmembrane emp24 domain-containing protein 3)	Q9Y3Q3	COPI	0	196	0	0	1.02041	0	UNCLASSIFIED
COPG1 (Coatomer subunit gamma-1)	Q9Y678	COPI	0	874	0	1	6.40732	0.915332	ADAPTOR/SORTING
TMED2 (Transmembrane emp24 domain-containing protein 2)	Q15363	COPI/COPII	0	180	0	0	6.66667	0	UNCLASSIFIED
TMED9 (Transmembrane emp24 domain-containing protein 9)	Q9BVK6	COPI/COPII	0	215	0	0	1.39535	0	UNCLASSIFIED
TMED7 (Transmembrane emp24 domain-containing protein 7)	Q9Y3B3	COPI/COPII	0	203	0	0	0.985222	0	UNCLASSIFIED
Protein transport protein Sec16A	O15027	COPII	0	2179	12	46	71.4089	54.7958	UNCLASSIFIED
TMED1 (Transmembrane emp24 domain-containing protein 1)	Q13445	COPII	0	206	0	0	0.970874	0	UNCLASSIFIED
Protein transport protein Sec23B	Q15437	COPII	0	767	0	2	4.69361	2.08605	ADAPTOR/SORTING
TMED4 (Transmembrane emp24 domain-containing protein 4)	Q7Z7H5	COPII	0	209	0	1	0.956938	3.82775	UNCLASSIFIED
YIPF5 (Protein YIPF5)	Q969M3	COPII	0	152	0	2	18.4211	19.0789	UNCLASSIFIED
ERGIC1 (Endoplasmic reticulum-Golgi intermediate compartment protein 1), ERGIC32	Q969X5	COPII	0	248	0	0	3.62903	0	UNCLASSIFIED
Protein transport protein Sec16B	Q96JE7	COPII	0	1060	5	16	54.3396	35.8491	UNCLASSIFIED
ERGIC2 (Endoplasmic reticulum-Golgi intermediate compartment protein 2)	Q96RQ1	COPII	0	335	0	0	4.1791	0	UNCLASSIFIED
BCAP29 (B-cell receptor-associated protein 29)	Q9UHQ4	COPII	0	178	0	1	31.4607	5.61798	UNCLASSIFIED
ERGIC3 (Endoplasmic reticulum-Golgi intermediate compartment protein 3)	Q9Y282	COPII	0	341	0	0	1.46628	0	UNCLASSIFIED
TMED5 (Transmembrane emp24 domain-containing protein 5)	Q9Y3A6	COPII	0	208	0	0	0	0	UNCLASSIFIED
